# Supplementary material for: Di-n-but­yl{4-hydr­oxy-N′-[(2-oxido-1-naphthyl-κO)methyl­ene]benzo­hydrazidato-κ2 O,N′}tin(IV)
Source: Acta Crystallogr Sect E Struct Rep Online. 2010 Apr 24;66(Pt 5):m572. doi: 10.1107/S1600536810014662 (PMC2979056; doi:10.1107/S1600536810014662)
Supplement: Supplementary file 1 [file e-66-0m572-sup1.cif]

##############################################################################
###                                                                        ###
###        Electronic paper (Acta Crystallographica Section E)             ###
###                                                                        ###
##############################################################################
#                                                                            #
# This CIF contains the data in a paper accepted for publication in Acta     #
# Crystallographica Section E. It conforms to the requirements of Notes      #
# for Authors for Section E, and has been peer reviewed under the auspices   #
# of the IUCr Commission on Journals.                                        #
#                                                                            #
# Full details of the Crystallographic Information File format               #
# are given in the paper "The Crystallographic Information File (CIF):       #
# a New Standard Archive File for Crystallography" by S. R. Hall, F. H.      #
# Allen and I. D. Brown [Acta Cryst. (1991), A47, 655-685].                  #
#                                                                            #
# The current version of the core CIF dictionary is obtainable from          #
# ftp://ftp.iucr.org/pub/cif_core.dic. The current version number is 2.4.    #
#                                                                            #
# Software is freely available for graphical display of the structure(s) in  #
# this CIF.  For information consult the CIF home page http://www.iucr.org/  #
# cif/home.html                                                              #
#                                                                            #
# This file may be used for bona fide research purposes within the           #
# scientific community so long as proper attribution is given to the journal # 
# article from which it was obtained.                                        #
#                                                                            #
##############################################################################
                                             
data_global
_audit_creation_method     SHELXL-97
_journal_date_recd_electronic     2010-04-19
_journal_date_accepted     2010-04-21
_journal_name_full     'Acta Crystallographica, Section E'
_journal_year     2010
_journal_volume     66
_journal_issue      5
_journal_page_first     m572
_journal_page_last     m572
_journal_paper_category     QM
_journal_coeditor_code     BT5252
_publ_contact_author
;
     Dr. Seik Weng Ng
     Department of Chemistry
     University of Malaya
     50603 Kuala Lumpur
     Malaysia
;
_publ_contact_author_email     seikweng@um.edu.my
_publ_contact_author_fax     '03 7967 4193'
_publ_contact_author_phone     '03 7967 6778'
_publ_section_title
;\
Di-<i>n</i>-butyl{4-hydroxy-<i>N</i>'-[(2-oxido-1-naphthyl-\k<i>O</i>)\
methylene]benzohydrazidato-\k^2^<i>O</i>,<i>N</i>'}tin(IV)
;
loop_
    _publ_author_name
    _publ_author_address
    'Affan, Md. Abu'
;
Faculty of Resource Science and Technology
Universiti Malaysia Sarawak
94300 Kota Samarahan
Sarawak
Malaysia
;
    'Sam, Norrihan'
;
Faculty of Resource Science and Technology
Universiti Malaysia Sarawak
94300 Kota Samarahan
Sarawak
Malaysia
;
    'Ahmad, Fasihuddin'
;
Faculty of Resource Science and Technology
Universiti Malaysia Sarawak
94300 Kota Samarahan
Sarawak
Malaysia
;
    'Ng, Seik Weng'
;
Department of Chemistry
University of Malaya
50603 Kuala Lumpur
Malaysia
;
_publ_section_synopsis     .
data_I
_audit_creation_method     SHELXL-97
_chemical_name_systematic
;
Di-<i>n</i>-butyl{4-hydroxy-<i>N</i>'-[(2-oxido-1-naphthyl-
\k<i>O</i>)methylene]benzohydrazidato-\k^2^<i>O</i>,<i>N</i>'}tin(IV)
;
_chemical_name_common     ?
_chemical_formula_moiety     'C26 H30 N2 O3 Sn'
_chemical_formula_sum     'C26 H30 N2 O3 Sn'
_chemical_formula_iupac     '[Sn (C4 H9)2 (C18 H12 N2 O3)]'
_chemical_formula_weight     537.21
_chemical_melting_point     ?
_symmetry_cell_setting     Monoclinic
_symmetry_space_group_name_H-M     'P 21/c'
_symmetry_space_group_name_Hall     '-P 2ybc'
loop_
    _symmetry_equiv_pos_as_xyz
    'x, y, z'
    '-x, y+1/2, -z+1/2'
    '-x, -y, -z'
    'x, -y-1/2, z-1/2'
_cell_length_a     11.6644(9)
_cell_length_b     17.2500(14)
_cell_length_c     12.9296(11)
_cell_angle_alpha     90.00
_cell_angle_beta     106.7930(10)
_cell_angle_gamma     90.00
_cell_volume     2490.6(4)
_cell_formula_units_Z     4
_cell_measurement_reflns_used     4338
_cell_measurement_theta_min     2.2
_cell_measurement_theta_max     21.2
_cell_measurement_temperature     293(2)
_exptl_crystal_description     Plate
_exptl_crystal_colour     Orange
_exptl_crystal_size_max     0.40
_exptl_crystal_size_mid     0.40
_exptl_crystal_size_min     0.10
_exptl_crystal_density_diffrn     1.433
_exptl_crystal_density_meas     ?
_exptl_crystal_density_method     'not measured'
_exptl_crystal_F_000     1096
_exptl_absorpt_coefficient_mu     1.054
_exptl_absorpt_correction_type     Multi-scan
_exptl_absorpt_process_details     '(SADABS; Sheldrick, 1996)'
_exptl_absorpt_correction_T_min     0.6778
_exptl_absorpt_correction_T_max     0.9019
_diffrn_ambient_temperature     293(2)
_diffrn_radiation_type     MoK\a
_diffrn_radiation_wavelength     0.71073
_diffrn_radiation_source     'fine-focus sealed tube'
_diffrn_radiation_monochromator     graphite
_diffrn_measurement_device_type     'Bruker SMART APEX diffractometer'
_diffrn_measurement_method     '\w scans'
_diffrn_detector_area_resol_mean     ?
_diffrn_reflns_number     19289
_diffrn_reflns_av_R_equivalents     0.0377
_diffrn_reflns_av_sigmaI/netI     0.0320
_diffrn_reflns_theta_min     1.82
_diffrn_reflns_theta_max     24.99
_diffrn_reflns_theta_full     24.99
_diffrn_measured_fraction_theta_max     1.000
_diffrn_measured_fraction_theta_full     1.000
_diffrn_reflns_limit_h_min     -13
_diffrn_reflns_limit_h_max     13
_diffrn_reflns_limit_k_min     -20
_diffrn_reflns_limit_k_max     20
_diffrn_reflns_limit_l_min     -15
_diffrn_reflns_limit_l_max     15
_diffrn_standards_number     0
_diffrn_standards_interval_count     0
_diffrn_standards_interval_time     0
_diffrn_standards_decay_%     0
_reflns_number_total     4391
_reflns_number_gt     2953
_reflns_threshold_expression     I>2\s(I)
_refine_ls_structure_factor_coef     Fsqd
_refine_ls_matrix_type     full
_refine_ls_R_factor_all     0.0888
_refine_ls_R_factor_gt     0.0566
_refine_ls_wR_factor_gt     0.1518
_refine_ls_wR_factor_ref     0.1887
_refine_ls_goodness_of_fit_ref     1.031
_refine_ls_restrained_S_all     1.036
_refine_ls_number_reflns     4391
_refine_ls_number_parameters     314
_refine_ls_number_restraints     78
_refine_ls_hydrogen_treatment     constr
_refine_ls_weighting_scheme     calc
_refine_ls_weighting_details
         'calc w=1/[\s^2^(Fo^2^)+(0.0911P)^2^+4.7030P] where P=(Fo^2^+2Fc^2^)/3'
_atom_sites_solution_hydrogens     geom
_atom_sites_solution_primary     direct
_atom_sites_solution_secondary     difmap
_refine_ls_shift/su_max     0.001
_refine_ls_shift/su_mean     0.001
_refine_diff_density_max     1.188
_refine_diff_density_min     -1.137
_refine_ls_extinction_method     none
_refine_ls_extinction_coef     ?
loop_
    _atom_type_symbol
    _atom_type_description
    _atom_type_scat_dispersion_real
    _atom_type_scat_dispersion_imag
    _atom_type_scat_source
    'C' 'C' 0.0033 0.0016
                         'International Tables Vol C Tables 4.2.6.8 and 6.1.1.4'
    'H' 'H' 0.0000 0.0000
                         'International Tables Vol C Tables 4.2.6.8 and 6.1.1.4'
    'N' 'N' 0.0061 0.0033
                         'International Tables Vol C Tables 4.2.6.8 and 6.1.1.4'
    'O' 'O' 0.0106 0.0060
                         'International Tables Vol C Tables 4.2.6.8 and 6.1.1.4'
    'Sn' 'Sn' -0.6537 1.4246
                         'International Tables Vol C Tables 4.2.6.8 and 6.1.1.4'
_computing_data_collection     'APEX2 (Bruker, 2009)'
_computing_cell_refinement     'SAINT (Bruker, 2009)'
_computing_data_reduction     'SAINT (Bruker, 2009)'
_computing_structure_solution     'SHELXS97 (Sheldrick, 2008)'
_computing_structure_refinement     'SHELXL97 (Sheldrick, 2008)'
_computing_molecular_graphics     'X-SEED (Barbour, 2001)'
_computing_publication_material     'publCIF (Westrip, 2010)'
loop_
    _atom_site_type_symbol
    _atom_site_label
    _atom_site_fract_x
    _atom_site_fract_y
    _atom_site_fract_z
    _atom_site_U_iso_or_equiv
    _atom_site_adp_type
    _atom_site_calc_flag
    _atom_site_refinement_flags
    _atom_site_occupancy
    _atom_site_disorder_assembly
    _atom_site_disorder_group
    Sn Sn1 0.23178(5) 0.55623(3) 0.50133(4) 0.0893(3) Uani d . 1 . .
    O O1 0.2190(5) 0.4955(4) 0.6362(5) 0.1033(17) Uani d . 1 A .
    O O2 0.3235(5) 0.6123(3) 0.4016(4) 0.0965(16) Uani d . 1 A .
    O O3 0.6606(4) 0.8107(3) 0.2051(3) 0.0807(13) Uani d . 1 . .
    H H3 0.6096 0.8344 0.1560 0.121 Uiso calc R 1 . .
    N N1 0.4181(5) 0.5601(2) 0.5908(4) 0.0602(12) Uani d . 1 A .
    N N2 0.4920(4) 0.6041(3) 0.5446(3) 0.0602(12) Uani d . 1 . .
    C C1 0.100(2) 0.6351(12) 0.4946(19) 0.145(6) Uani d PDU 0.50 A 1
    H H1A 0.0795 0.6612 0.4253 0.174 Uiso calc PR 0.50 A 1
    H H1B 0.0285 0.6080 0.4998 0.174 Uiso calc PR 0.50 A 1
    C C2 0.1348(19) 0.6952(16) 0.584(2) 0.161(7) Uani d PDU 0.50 A 1
    H H2A 0.2007 0.7262 0.5752 0.193 Uiso calc PR 0.50 A 1
    H H2B 0.1611 0.6695 0.6536 0.193 Uiso calc PR 0.50 A 1
    C C3 0.026(2) 0.7481(16) 0.5794(19) 0.188(7) Uani d PDU 0.50 A 1
    H H3A 0.0199 0.7890 0.5266 0.226 Uiso calc PR 0.50 A 1
    H H3B -0.0477 0.7180 0.5585 0.226 Uiso calc PR 0.50 A 1
    C C4 0.044(3) 0.7835(19) 0.693(2) 0.212(9) Uani d PDU 0.50 A 1
    H H4A -0.0208 0.8182 0.6915 0.319 Uiso calc PR 0.50 A 1
    H H4B 0.1183 0.8114 0.7143 0.319 Uiso calc PR 0.50 A 1
    H H4C 0.0457 0.7427 0.7441 0.319 Uiso calc PR 0.50 A 1
    C C5 0.143(2) 0.4749(16) 0.3952(13) 0.108(5) Uani d PDU 0.50 A 1
    H H5A 0.1820 0.4252 0.4169 0.130 Uiso calc PR 0.50 A 1
    H H5B 0.0625 0.4710 0.4008 0.130 Uiso calc PR 0.50 A 1
    C C6 0.136(2) 0.4884(13) 0.2768(13) 0.134(6) Uani d PDU 0.50 A 1
    H H6A 0.2165 0.4907 0.2693 0.161 Uiso calc PR 0.50 A 1
    H H6B 0.0976 0.5378 0.2536 0.161 Uiso calc PR 0.50 A 1
    C C7 0.066(3) 0.4238(13) 0.2044(14) 0.171(7) Uani d PDU 0.50 A 1
    H H7A -0.0101 0.4156 0.2194 0.205 Uiso calc PR 0.50 A 1
    H H7B 0.1109 0.3758 0.2183 0.205 Uiso calc PR 0.50 A 1
    C C8 0.044(3) 0.4484(17) 0.0853(13) 0.189(7) Uani d PDU 0.50 A 1
    H H8A 0.0044 0.4072 0.0387 0.284 Uiso calc PR 0.50 A 1
    H H8B 0.1196 0.4592 0.0723 0.284 Uiso calc PR 0.50 A 1
    H H8C -0.0049 0.4941 0.0711 0.284 Uiso calc PR 0.50 A 1
    C C1' 0.157(2) 0.6678(14) 0.5198(18) 0.145(6) Uani d PD 0.50 A 2
    H H1'A 0.2129 0.7077 0.5135 0.174 Uiso calc PR 0.50 A 2
    H H1'B 0.0842 0.6750 0.4606 0.174 Uiso calc PR 0.50 A 2
    C C2' 0.127(2) 0.6797(14) 0.6253(18) 0.161(7) Uani d PD 0.50 A 2
    H H2'A 0.1957 0.6673 0.6857 0.193 Uiso calc PR 0.50 A 2
    H H2'B 0.0614 0.6457 0.6282 0.193 Uiso calc PR 0.50 A 2
    C C3' 0.090(2) 0.7660(13) 0.633(3) 0.188(7) Uani d PD 0.50 A 2
    H H3'A 0.1350 0.7881 0.7012 0.226 Uiso calc PR 0.50 A 2
    H H3'B 0.1062 0.7960 0.5751 0.226 Uiso calc PR 0.50 A 2
    C C4' -0.044(2) 0.7688(18) 0.622(3) 0.212(9) Uani d PD 0.50 A 2
    H H4'A -0.0677 0.8215 0.6277 0.319 Uiso calc PR 0.50 A 2
    H H4'B -0.0596 0.7387 0.6792 0.319 Uiso calc PR 0.50 A 2
    H H4'C -0.0882 0.7478 0.5537 0.319 Uiso calc PR 0.50 A 2
    C C5' 0.175(2) 0.4609(16) 0.3742(15) 0.108(5) Uani d PD 0.50 A 2
    H H5'A 0.2417 0.4426 0.3507 0.130 Uiso calc PR 0.50 A 2
    H H5'B 0.1387 0.4175 0.4009 0.130 Uiso calc PR 0.50 A 2
    C C6' 0.082(2) 0.5037(12) 0.2830(16) 0.134(6) Uani d PD 0.50 A 2
    H H6'A 0.0244 0.5292 0.3122 0.161 Uiso calc PR 0.50 A 2
    H H6'B 0.1227 0.5433 0.2530 0.161 Uiso calc PR 0.50 A 2
    C C7' 0.0180(18) 0.4479(17) 0.1940(18) 0.171(7) Uani d PD 0.50 A 2
    H H7'A -0.0441 0.4754 0.1404 0.205 Uiso calc PR 0.50 A 2
    H H7'B -0.0196 0.4072 0.2244 0.205 Uiso calc PR 0.50 A 2
    C C8' 0.107(3) 0.4120(18) 0.140(2) 0.189(7) Uani d PD 0.50 A 2
    H H8'A 0.0653 0.3760 0.0852 0.284 Uiso calc PR 0.50 A 2
    H H8'B 0.1687 0.3852 0.1932 0.284 Uiso calc PR 0.50 A 2
    H H8'C 0.1418 0.4522 0.1077 0.284 Uiso calc PR 0.50 A 2
    C C9 0.2968(7) 0.4704(4) 0.7234(6) 0.0758(18) Uani d . 1 . .
    C C10 0.2491(8) 0.4253(5) 0.7944(7) 0.095(2) Uani d . 1 A .
    H H10 0.1672 0.4159 0.7764 0.114 Uiso calc R 1 . .
    C C11 0.3217(8) 0.3965(4) 0.8869(7) 0.095(2) Uani d . 1 . .
    H H11 0.2880 0.3687 0.9324 0.113 Uiso calc R 1 A .
    C C12 0.4480(7) 0.4071(4) 0.9177(5) 0.0766(19) Uani d . 1 A .
    C C13 0.5209(9) 0.3732(4) 1.0119(6) 0.093(2) Uani d . 1 . .
    H H13 0.4861 0.3451 1.0564 0.111 Uiso calc R 1 A .
    C C14 0.6389(10) 0.3806(5) 1.0389(6) 0.104(3) Uani d . 1 A .
    H H14 0.6868 0.3583 1.1022 0.124 Uiso calc R 1 . .
    C C15 0.6900(9) 0.4220(6) 0.9718(7) 0.108(3) Uani d . 1 . .
    H H15 0.7728 0.4269 0.9906 0.130 Uiso calc R 1 A .
    C C16 0.6221(8) 0.4556(4) 0.8790(6) 0.086(2) Uani d . 1 A .
    H H16 0.6591 0.4829 0.8355 0.104 Uiso calc R 1 . .
    C C17 0.4985(7) 0.4495(3) 0.8489(5) 0.0700(17) Uani d . 1 . .
    C C18 0.4202(6) 0.4832(3) 0.7504(5) 0.0631(15) Uani d . 1 A .
    C C19 0.4717(6) 0.5285(3) 0.6834(5) 0.0628(15) Uani d . 1 . .
    H H19 0.5539 0.5364 0.7089 0.075 Uiso calc R 1 A .
    C C20 0.4327(6) 0.6281(3) 0.4476(4) 0.0617(14) Uani d . 1 A .
    C C21 0.4956(5) 0.6762(3) 0.3855(4) 0.0553(13) Uani d . 1 . .
    C C22 0.6181(6) 0.6895(4) 0.4194(5) 0.0657(15) Uani d . 1 A .
    H H22 0.6644 0.6678 0.4837 0.079 Uiso calc R 1 . .
    C C23 0.6716(6) 0.7344(4) 0.3589(5) 0.0722(17) Uani d . 1 . .
    H H23 0.7538 0.7428 0.3828 0.087 Uiso calc R 1 A .
    C C24 0.6044(5) 0.7675(3) 0.2624(4) 0.0607(14) Uani d . 1 A .
    C C25 0.4824(6) 0.7539(3) 0.2282(4) 0.0669(15) Uani d . 1 . .
    H H25 0.4359 0.7749 0.1634 0.080 Uiso calc R 1 A .
    C C26 0.4297(6) 0.7091(3) 0.2900(4) 0.0636(14) Uani d . 1 A .
    H H26 0.3474 0.7010 0.2665 0.076 Uiso calc R 1 . .
loop_
    _atom_site_aniso_label
    _atom_site_aniso_U_11
    _atom_site_aniso_U_22
    _atom_site_aniso_U_33
    _atom_site_aniso_U_12
    _atom_site_aniso_U_13
    _atom_site_aniso_U_23
    Sn1 0.0800(4) 0.0953(4) 0.0957(4) 0.0001(3) 0.0303(3) 0.0250(3)
    O1 0.082(3) 0.131(5) 0.105(4) -0.013(3) 0.038(3) 0.027(4)
    O2 0.089(3) 0.117(4) 0.073(3) -0.031(3) 0.008(3) 0.024(3)
    O3 0.083(3) 0.100(3) 0.067(3) -0.003(3) 0.034(2) 0.021(2)
    N1 0.080(3) 0.054(3) 0.054(3) -0.003(2) 0.031(2) -0.001(2)
    N2 0.082(3) 0.057(3) 0.047(2) -0.004(2) 0.028(2) -0.001(2)
    C1 0.141(10) 0.149(9) 0.148(8) -0.011(7) 0.046(8) 0.008(7)
    C2 0.173(9) 0.149(10) 0.161(11) 0.008(7) 0.048(8) -0.004(8)
    C3 0.172(11) 0.193(11) 0.200(10) 0.023(8) 0.055(9) -0.012(8)
    C4 0.200(13) 0.208(12) 0.223(11) 0.026(9) 0.052(9) -0.035(9)
    C5 0.091(9) 0.109(8) 0.118(6) -0.023(7) 0.019(6) 0.010(6)
    C6 0.129(11) 0.142(8) 0.134(6) 0.006(8) 0.043(7) 0.007(6)
    C7 0.168(12) 0.181(10) 0.154(7) 0.003(9) 0.032(8) -0.016(7)
    C8 0.191(12) 0.194(12) 0.168(8) -0.011(9) 0.030(8) -0.001(8)
    C1' 0.141(10) 0.149(9) 0.148(8) -0.011(7) 0.046(8) 0.008(7)
    C2' 0.173(9) 0.149(10) 0.161(11) 0.008(7) 0.048(8) -0.004(8)
    C3' 0.172(11) 0.193(11) 0.200(10) 0.023(8) 0.055(9) -0.012(8)
    C4' 0.200(13) 0.208(12) 0.223(11) 0.026(9) 0.052(9) -0.035(9)
    C5' 0.091(9) 0.109(8) 0.118(6) -0.023(7) 0.019(6) 0.010(6)
    C6' 0.129(11) 0.142(8) 0.134(6) 0.006(8) 0.043(7) 0.007(6)
    C7' 0.168(12) 0.181(10) 0.154(7) 0.003(9) 0.032(8) -0.016(7)
    C8' 0.191(12) 0.194(12) 0.168(8) -0.011(9) 0.030(8) -0.001(8)
    C9 0.089(5) 0.073(4) 0.076(4) 0.001(4) 0.041(4) 0.007(3)
    C10 0.102(6) 0.100(5) 0.100(6) -0.004(4) 0.058(5) 0.017(4)
    C11 0.128(7) 0.081(5) 0.097(6) -0.002(5) 0.068(5) 0.016(4)
    C12 0.120(6) 0.056(4) 0.066(4) 0.008(4) 0.047(4) 0.005(3)
    C13 0.140(8) 0.074(4) 0.077(5) 0.009(5) 0.051(5) 0.014(4)
    C14 0.139(8) 0.097(6) 0.074(5) 0.014(6) 0.029(5) 0.030(4)
    C15 0.114(7) 0.122(7) 0.081(5) 0.003(5) 0.019(5) 0.024(5)
    C16 0.110(6) 0.081(5) 0.072(4) -0.004(4) 0.031(4) 0.015(3)
    C17 0.105(6) 0.045(3) 0.071(4) -0.001(3) 0.044(4) -0.004(3)
    C18 0.094(5) 0.049(3) 0.058(3) -0.001(3) 0.040(3) -0.004(3)
    C19 0.087(4) 0.051(3) 0.058(3) 0.001(3) 0.033(3) -0.001(3)
    C20 0.077(4) 0.053(3) 0.054(3) -0.002(3) 0.019(3) -0.005(3)
    C21 0.078(4) 0.046(3) 0.044(3) -0.003(3) 0.020(3) -0.005(2)
    C22 0.070(4) 0.077(4) 0.052(3) 0.008(3) 0.020(3) 0.010(3)
    C23 0.070(4) 0.090(4) 0.060(3) 0.004(3) 0.023(3) 0.014(3)
    C24 0.074(4) 0.063(3) 0.051(3) 0.002(3) 0.026(3) 0.000(3)
    C25 0.088(5) 0.063(3) 0.047(3) -0.002(3) 0.015(3) 0.006(3)
    C26 0.071(4) 0.065(3) 0.053(3) -0.008(3) 0.014(3) -0.001(3)
loop_
    _geom_bond_atom_site_label_1
    _geom_bond_atom_site_label_2
    _geom_bond_site_symmetry_2
    _geom_bond_distance
    _geom_bond_publ_flag
    Sn1 C5 . 2.02(2) ?
    Sn1 C1 . 2.04(2) ?
    Sn1 O1 . 2.076(5) ?
    Sn1 O2 . 2.131(5) ?
    Sn1 N1 . 2.148(5) ?
    Sn1 C1' . 2.16(2) ?
    Sn1 C5' . 2.28(2) ?
    O1 C9 . 1.301(8) ?
    O2 C20 . 1.270(7) ?
    O3 C24 . 1.348(7) ?
    O3 H3 . 0.8400 ?
    N1 C19 . 1.300(7) ?
    N1 N2 . 1.404(6) ?
    N2 C20 . 1.312(7) ?
    C1 C2 . 1.518(10) ?
    C1 H1A . 0.9700 ?
    C1 H1B . 0.9700 ?
    C2 C3 . 1.554(10) ?
    C2 H2A . 0.9700 ?
    C2 H2B . 0.9700 ?
    C3 C4 . 1.549(10) ?
    C3 H3A . 0.9700 ?
    C3 H3B . 0.9700 ?
    C4 H4A . 0.9600 ?
    C4 H4B . 0.9600 ?
    C4 H4C . 0.9600 ?
    C5 C6 . 1.526(10) ?
    C5 H5A . 0.9700 ?
    C5 H5B . 0.9700 ?
    C6 C7 . 1.532(10) ?
    C6 H6A . 0.9700 ?
    C6 H6B . 0.9700 ?
    C7 C8 . 1.546(10) ?
    C7 H7A . 0.9700 ?
    C7 H7B . 0.9700 ?
    C8 H8A . 0.9600 ?
    C8 H8B . 0.9600 ?
    C8 H8C . 0.9600 ?
    C1' C2' . 1.517(10) ?
    C1' H1'A . 0.9700 ?
    C1' H1'B . 0.9700 ?
    C2' C3' . 1.562(10) ?
    C2' H2'A . 0.9700 ?
    C2' H2'B . 0.9700 ?
    C3' C4' . 1.523(10) ?
    C3' H3'A . 0.9700 ?
    C3' H3'B . 0.9700 ?
    C4' H4'A . 0.9600 ?
    C4' H4'B . 0.9600 ?
    C4' H4'C . 0.9600 ?
    C5' C6' . 1.536(10) ?
    C5' H5'A . 0.9700 ?
    C5' H5'B . 0.9700 ?
    C6' C7' . 1.522(10) ?
    C6' H6'A . 0.9700 ?
    C6' H6'B . 0.9700 ?
    C7' C8' . 1.537(10) ?
    C7' H7'A . 0.9700 ?
    C7' H7'B . 0.9700 ?
    C8' H8'A . 0.9600 ?
    C8' H8'B . 0.9600 ?
    C8' H8'C . 0.9600 ?
    C9 C18 . 1.397(10) ?
    C9 C10 . 1.433(10) ?
    C10 C11 . 1.344(11) ?
    C10 H10 . 0.9300 ?
    C11 C12 . 1.422(11) ?
    C11 H11 . 0.9300 ?
    C12 C13 . 1.396(10) ?
    C12 C17 . 1.407(9) ?
    C13 C14 . 1.325(12) ?
    C13 H13 . 0.9300 ?
    C14 C15 . 1.384(12) ?
    C14 H14 . 0.9300 ?
    C15 C16 . 1.362(11) ?
    C15 H15 . 0.9300 ?
    C16 C17 . 1.384(11) ?
    C16 H16 . 0.9300 ?
    C17 C18 . 1.457(9) ?
    C18 C19 . 1.422(8) ?
    C19 H19 . 0.9300 ?
    C20 C21 . 1.488(8) ?
    C21 C26 . 1.375(8) ?
    C21 C22 . 1.387(8) ?
    C22 C23 . 1.372(8) ?
    C22 H22 . 0.9300 ?
    C23 C24 . 1.390(8) ?
    C23 H23 . 0.9300 ?
    C24 C25 . 1.383(9) ?
    C25 C26 . 1.377(8) ?
    C25 H25 . 0.9300 ?
    C26 H26 . 0.9300 ?
loop_
    _geom_angle_atom_site_label_1
    _geom_angle_atom_site_label_2
    _geom_angle_atom_site_label_3
    _geom_angle_site_symmetry_1
    _geom_angle_site_symmetry_3
    _geom_angle
    _geom_angle_publ_flag
    C5 Sn1 C1 . . 101.7(10) ?
    C5 Sn1 O1 . . 94.2(6) ?
    C1 Sn1 O1 . . 97.8(7) ?
    C5 Sn1 O2 . . 98.7(6) ?
    C1 Sn1 O2 . . 100.2(8) ?
    O1 Sn1 O2 . . 155.2(2) ?
    C5 Sn1 N1 . . 128.7(7) ?
    C1 Sn1 N1 . . 129.6(6) ?
    O1 Sn1 N1 . . 82.56(19) ?
    O2 Sn1 N1 . . 72.85(18) ?
    C5 Sn1 C1' . . 123.4(10) ?
    C1 Sn1 C1' . . 23.5(8) ?
    O1 Sn1 C1' . . 103.1(6) ?
    O2 Sn1 C1' . . 87.3(6) ?
    N1 Sn1 C1' . . 107.0(7) ?
    C5 Sn1 C5' . . 13.5(11) ?
    C1 Sn1 C5' . . 112.9(8) ?
    O1 Sn1 C5' . . 99.5(6) ?
    O2 Sn1 C5' . . 89.1(7) ?
    N1 Sn1 C5' . . 116.7(6) ?
    C1' Sn1 C5' . . 132.7(9) ?
    C9 O1 Sn1 . . 134.0(4) ?
    C20 O2 Sn1 . . 115.1(4) ?
    C24 O3 H3 . . 109.5 ?
    C19 N1 N2 . . 115.3(5) ?
    C19 N1 Sn1 . . 128.7(4) ?
    N2 N1 Sn1 . . 116.0(3) ?
    C20 N2 N1 . . 111.0(5) ?
    C2 C1 Sn1 . . 112.8(13) ?
    C2 C1 H1A . . 109.0 ?
    Sn1 C1 H1A . . 109.0 ?
    C2 C1 H1B . . 109.0 ?
    Sn1 C1 H1B . . 109.0 ?
    H1A C1 H1B . . 107.8 ?
    C1 C2 C3 . . 109.5(10) ?
    C1 C2 H2A . . 109.8 ?
    C3 C2 H2A . . 109.8 ?
    C1 C2 H2B . . 109.8 ?
    C3 C2 H2B . . 109.8 ?
    H2A C2 H2B . . 108.2 ?
    C4 C3 C2 . . 108.0(9) ?
    C4 C3 H3A . . 110.1 ?
    C2 C3 H3A . . 110.1 ?
    C4 C3 H3B . . 110.1 ?
    C2 C3 H3B . . 110.1 ?
    H3A C3 H3B . . 108.4 ?
    C3 C4 H4A . . 109.5 ?
    C3 C4 H4B . . 109.5 ?
    H4A C4 H4B . . 109.5 ?
    C3 C4 H4C . . 109.5 ?
    H4A C4 H4C . . 109.5 ?
    H4B C4 H4C . . 109.5 ?
    C6 C5 Sn1 . . 116.3(13) ?
    C6 C5 H5A . . 108.2 ?
    Sn1 C5 H5A . . 108.2 ?
    C6 C5 H5B . . 108.2 ?
    Sn1 C5 H5B . . 108.2 ?
    H5A C5 H5B . . 107.4 ?
    C5 C6 C7 . . 111.4(10) ?
    C5 C6 H6A . . 109.3 ?
    C7 C6 H6A . . 109.3 ?
    C5 C6 H6B . . 109.3 ?
    C7 C6 H6B . . 109.3 ?
    H6A C6 H6B . . 108.0 ?
    C6 C7 C8 . . 108.3(9) ?
    C6 C7 H7A . . 110.0 ?
    C8 C7 H7A . . 110.0 ?
    C6 C7 H7B . . 110.0 ?
    C8 C7 H7B . . 110.0 ?
    H7A C7 H7B . . 108.4 ?
    C7 C8 H8A . . 109.5 ?
    C7 C8 H8B . . 109.5 ?
    H8A C8 H8B . . 109.5 ?
    C7 C8 H8C . . 109.5 ?
    H8A C8 H8C . . 109.5 ?
    H8B C8 H8C . . 109.5 ?
    C2' C1' Sn1 . . 115.2(14) ?
    C2' C1' H1'A . . 108.5 ?
    Sn1 C1' H1'A . . 108.5 ?
    C2' C1' H1'B . . 108.5 ?
    Sn1 C1' H1'B . . 108.5 ?
    H1'A C1' H1'B . . 107.5 ?
    C1' C2' C3' . . 108.8(10) ?
    C1' C2' H2'A . . 109.9 ?
    C3' C2' H2'A . . 109.9 ?
    C1' C2' H2'B . . 109.9 ?
    C3' C2' H2'B . . 109.9 ?
    H2'A C2' H2'B . . 108.3 ?
    C4' C3' C2' . . 108.5(10) ?
    C4' C3' H3'A . . 110.0 ?
    C2' C3' H3'A . . 110.0 ?
    C4' C3' H3'B . . 110.0 ?
    C2' C3' H3'B . . 110.0 ?
    H3'A C3' H3'B . . 108.4 ?
    C3' C4' H4'A . . 109.5 ?
    C3' C4' H4'B . . 109.5 ?
    H4'A C4' H4'B . . 109.5 ?
    C3' C4' H4'C . . 109.5 ?
    H4'A C4' H4'C . . 109.5 ?
    H4'B C4' H4'C . . 109.5 ?
    C6' C5' Sn1 . . 101.6(13) ?
    C6' C5' H5'A . . 111.5 ?
    Sn1 C5' H5'A . . 111.5 ?
    C6' C5' H5'B . . 111.5 ?
    Sn1 C5' H5'B . . 111.5 ?
    H5'A C5' H5'B . . 109.3 ?
    C7' C6' C5' . . 111.1(9) ?
    C7' C6' H6'A . . 109.4 ?
    C5' C6' H6'A . . 109.4 ?
    C7' C6' H6'B . . 109.4 ?
    C5' C6' H6'B . . 109.4 ?
    H6'A C6' H6'B . . 108.0 ?
    C6' C7' C8' . . 110.4(10) ?
    C6' C7' H7'A . . 109.6 ?
    C8' C7' H7'A . . 109.6 ?
    C6' C7' H7'B . . 109.6 ?
    C8' C7' H7'B . . 109.6 ?
    H7'A C7' H7'B . . 108.1 ?
    C7' C8' H8'A . . 109.5 ?
    C7' C8' H8'B . . 109.5 ?
    H8'A C8' H8'B . . 109.5 ?
    C7' C8' H8'C . . 109.5 ?
    H8'A C8' H8'C . . 109.5 ?
    H8'B C8' H8'C . . 109.5 ?
    O1 C9 C18 . . 125.0(6) ?
    O1 C9 C10 . . 115.7(7) ?
    C18 C9 C10 . . 119.3(7) ?
    C11 C10 C9 . . 120.5(8) ?
    C11 C10 H10 . . 119.7 ?
    C9 C10 H10 . . 119.7 ?
    C10 C11 C12 . . 122.5(7) ?
    C10 C11 H11 . . 118.7 ?
    C12 C11 H11 . . 118.7 ?
    C13 C12 C11 . . 120.8(7) ?
    C13 C12 C17 . . 120.6(8) ?
    C11 C12 C17 . . 118.6(7) ?
    C14 C13 C12 . . 120.9(7) ?
    C14 C13 H13 . . 119.5 ?
    C12 C13 H13 . . 119.5 ?
    C13 C14 C15 . . 119.2(8) ?
    C13 C14 H14 . . 120.4 ?
    C15 C14 H14 . . 120.4 ?
    C16 C15 C14 . . 121.7(10) ?
    C16 C15 H15 . . 119.2 ?
    C14 C15 H15 . . 119.2 ?
    C15 C16 C17 . . 120.6(7) ?
    C15 C16 H16 . . 119.7 ?
    C17 C16 H16 . . 119.7 ?
    C16 C17 C12 . . 117.0(7) ?
    C16 C17 C18 . . 123.7(6) ?
    C12 C17 C18 . . 119.3(7) ?
    C9 C18 C19 . . 121.4(6) ?
    C9 C18 C17 . . 119.7(6) ?
    C19 C18 C17 . . 118.9(6) ?
    N1 C19 C18 . . 128.1(6) ?
    N1 C19 H19 . . 116.0 ?
    C18 C19 H19 . . 116.0 ?
    O2 C20 N2 . . 124.1(6) ?
    O2 C20 C21 . . 116.8(5) ?
    N2 C20 C21 . . 119.1(5) ?
    C26 C21 C22 . . 118.2(5) ?
    C26 C21 C20 . . 118.7(5) ?
    C22 C21 C20 . . 123.0(5) ?
    C23 C22 C21 . . 120.7(5) ?
    C23 C22 H22 . . 119.7 ?
    C21 C22 H22 . . 119.7 ?
    C22 C23 C24 . . 120.8(6) ?
    C22 C23 H23 . . 119.6 ?
    C24 C23 H23 . . 119.6 ?
    O3 C24 C25 . . 122.5(5) ?
    O3 C24 C23 . . 118.9(6) ?
    C25 C24 C23 . . 118.6(5) ?
    C26 C25 C24 . . 120.0(5) ?
    C26 C25 H25 . . 120.0 ?
    C24 C25 H25 . . 120.0 ?
    C21 C26 C25 . . 121.7(6) ?
    C21 C26 H26 . . 119.1 ?
    C25 C26 H26 . . 119.1 ?
loop_
    _geom_torsion_atom_site_label_1
    _geom_torsion_atom_site_label_2
    _geom_torsion_atom_site_label_3
    _geom_torsion_atom_site_label_4
    _geom_torsion_site_symmetry_1
    _geom_torsion_site_symmetry_2
    _geom_torsion_site_symmetry_3
    _geom_torsion_site_symmetry_4
    _geom_torsion
    _geom_torsion_publ_flag
    C5 Sn1 O1 C9 . . . . 123.5(10) ?
    C1 Sn1 O1 C9 . . . . -134.0(9) ?
    O2 Sn1 O1 C9 . . . . 2.1(11) ?
    N1 Sn1 O1 C9 . . . . -4.9(7) ?
    C1' Sn1 O1 C9 . . . . -110.7(10) ?
    C5' Sn1 O1 C9 . . . . 111.0(9) ?
    C5 Sn1 O2 C20 . . . . -136.3(9) ?
    C1 Sn1 O2 C20 . . . . 120.0(8) ?
    O1 Sn1 O2 C20 . . . . -15.7(9) ?
    N1 Sn1 O2 C20 . . . . -8.4(5) ?
    C1' Sn1 O2 C20 . . . . 100.3(8) ?
    C5' Sn1 O2 C20 . . . . -126.8(7) ?
    C5 Sn1 N1 C19 . . . . -86.0(9) ?
    C1 Sn1 N1 C19 . . . . 97.4(11) ?
    O1 Sn1 N1 C19 . . . . 3.5(5) ?
    O2 Sn1 N1 C19 . . . . -173.4(5) ?
    C1' Sn1 N1 C19 . . . . 105.0(8) ?
    C5' Sn1 N1 C19 . . . . -93.4(8) ?
    C5 Sn1 N1 N2 . . . . 95.5(8) ?
    C1 Sn1 N1 N2 . . . . -81.1(10) ?
    O1 Sn1 N1 N2 . . . . -175.0(4) ?
    O2 Sn1 N1 N2 . . . . 8.1(3) ?
    C1' Sn1 N1 N2 . . . . -73.5(7) ?
    C5' Sn1 N1 N2 . . . . 88.1(8) ?
    C19 N1 N2 C20 . . . . 174.5(5) ?
    Sn1 N1 N2 C20 . . . . -6.8(5) ?
    C5 Sn1 C1 C2 . . . . 168(2) ?
    O1 Sn1 C1 C2 . . . . 72(2) ?
    O2 Sn1 C1 C2 . . . . -91(2) ?
    N1 Sn1 C1 C2 . . . . -14(2) ?
    C1' Sn1 C1 C2 . . . . -33(2) ?
    C5' Sn1 C1 C2 . . . . 176.1(19) ?
    Sn1 C1 C2 C3 . . . . -175(2) ?
    C1 C2 C3 C4 . . . . 156(3) ?
    C1 Sn1 C5 C6 . . . . 86.3(19) ?
    O1 Sn1 C5 C6 . . . . -174.9(17) ?
    O2 Sn1 C5 C6 . . . . -16.1(19) ?
    N1 Sn1 C5 C6 . . . . -91.0(18) ?
    C1' Sn1 C5 C6 . . . . 76(2) ?
    C5' Sn1 C5 C6 . . . . -61(4) ?
    Sn1 C5 C6 C7 . . . . -179(2) ?
    C5 C6 C7 C8 . . . . 171(3) ?
    C5 Sn1 C1' C2' . . . . 110(2) ?
    C1 Sn1 C1' C2' . . . . 85(3) ?
    O1 Sn1 C1' C2' . . . . 6(2) ?
    O2 Sn1 C1' C2' . . . . -151(2) ?
    N1 Sn1 C1' C2' . . . . -80(2) ?
    C5' Sn1 C1' C2' . . . . 123(2) ?
    Sn1 C1' C2' C3' . . . . 172.6(15) ?
    C1' C2' C3' C4' . . . . 111(3) ?
    C5 Sn1 C5' C6' . . . . 64(4) ?
    C1 Sn1 C5' C6' . . . . 29.6(18) ?
    O1 Sn1 C5' C6' . . . . 132.2(14) ?
    O2 Sn1 C5' C6' . . . . -71.1(14) ?
    N1 Sn1 C5' C6' . . . . -141.4(13) ?
    C1' Sn1 C5' C6' . . . . 14(2) ?
    Sn1 C5' C6' C7' . . . . -172.0(14) ?
    C5' C6' C7' C8' . . . . -64(3) ?
    Sn1 O1 C9 C18 . . . . 3.2(12) ?
    Sn1 O1 C9 C10 . . . . -175.8(5) ?
    O1 C9 C10 C11 . . . . -180.0(7) ?
    C18 C9 C10 C11 . . . . 1.0(11) ?
    C9 C10 C11 C12 . . . . -1.7(12) ?
    C10 C11 C12 C13 . . . . -177.0(7) ?
    C10 C11 C12 C17 . . . . 0.2(11) ?
    C11 C12 C13 C14 . . . . 177.6(8) ?
    C17 C12 C13 C14 . . . . 0.3(11) ?
    C12 C13 C14 C15 . . . . -0.6(13) ?
    C13 C14 C15 C16 . . . . 0.4(14) ?
    C14 C15 C16 C17 . . . . 0.1(13) ?
    C15 C16 C17 C12 . . . . -0.4(10) ?
    C15 C16 C17 C18 . . . . -179.4(7) ?
    C13 C12 C17 C16 . . . . 0.1(9) ?
    C11 C12 C17 C16 . . . . -177.2(6) ?
    C13 C12 C17 C18 . . . . 179.2(6) ?
    C11 C12 C17 C18 . . . . 1.9(9) ?
    O1 C9 C18 C19 . . . . 2.0(10) ?
    C10 C9 C18 C19 . . . . -179.1(6) ?
    O1 C9 C18 C17 . . . . -177.8(6) ?
    C10 C9 C18 C17 . . . . 1.2(9) ?
    C16 C17 C18 C9 . . . . 176.4(6) ?
    C12 C17 C18 C9 . . . . -2.6(8) ?
    C16 C17 C18 C19 . . . . -3.4(9) ?
    C12 C17 C18 C19 . . . . 177.7(5) ?
    N2 N1 C19 C18 . . . . 177.9(5) ?
    Sn1 N1 C19 C18 . . . . -0.6(8) ?
    C9 C18 C19 N1 . . . . -3.2(9) ?
    C17 C18 C19 N1 . . . . 176.6(5) ?
    Sn1 O2 C20 N2 . . . . 8.3(8) ?
    Sn1 O2 C20 C21 . . . . -172.3(4) ?
    N1 N2 C20 O2 . . . . -1.0(8) ?
    N1 N2 C20 C21 . . . . 179.6(4) ?
    O2 C20 C21 C26 . . . . 8.6(8) ?
    N2 C20 C21 C26 . . . . -172.0(5) ?
    O2 C20 C21 C22 . . . . -171.4(6) ?
    N2 C20 C21 C22 . . . . 8.0(8) ?
    C26 C21 C22 C23 . . . . 0.0(9) ?
    C20 C21 C22 C23 . . . . -179.9(5) ?
    C21 C22 C23 C24 . . . . -0.1(9) ?
    C22 C23 C24 O3 . . . . -179.5(5) ?
    C22 C23 C24 C25 . . . . -0.3(9) ?
    O3 C24 C25 C26 . . . . 179.9(5) ?
    C23 C24 C25 C26 . . . . 0.8(9) ?
    C22 C21 C26 C25 . . . . 0.5(8) ?
    C20 C21 C26 C25 . . . . -179.6(5) ?
    C24 C25 C26 C21 . . . . -0.9(9) ?
loop_
    _geom_hbond_atom_site_label_D
    _geom_hbond_atom_site_label_H
    _geom_hbond_atom_site_label_A
    _geom_hbond_site_symmetry_A
    _geom_hbond_distance_DH
    _geom_hbond_distance_HA
    _geom_hbond_distance_DA
    _geom_hbond_angle_DHA
    _geom_hbond_publ_flag
    O3 H3 N2 4_575 0.84 1.99 2.824(6) 177 yes
