# Supplementary material for: Di-n-but­yl{4-hydr­oxy-N′-[(2-oxido-1-naphthyl-κO)methyl­ene]benzo­hydrazidato-κ2 O,N′}tin(IV)
Source: Acta Crystallogr Sect E Struct Rep Online. 2010 Apr 24;66(Pt 5):m572. doi: 10.1107/S1600536810014662 (PMC2979056; doi:10.1107/S1600536810014662)
Supplement: Supplementary file 2 [file e-66-0m572-Isup2.hkl]

# 
# h,k,l, Fc-squared, Fo-squared, sigma(Fo-squared) and status flag 
# 
data_I
_shelx_title '  P21/c' 
_shelx_refln_list_code          4 
_shelx_F_calc_maximum      319.49 
_exptl_crystal_F_000      1096.00 
_reflns_d_resolution_high  0.8411 
 
loop_ 
 _symmetry_equiv_pos_as_xyz 
 'x, y, z' 
 '-x, y+1/2, -z+1/2' 
 '-x, -y, -z' 
 'x, -y-1/2, z-1/2' 
 
_cell_length_a    11.6644 
_cell_length_b    17.2500 
_cell_length_c    12.9296 
_cell_angle_alpha  90.000 
_cell_angle_beta  106.793 
_cell_angle_gamma  90.000 
 
_shelx_F_squared_multiplier     1.000 
 
loop_ 
 _refln_index_h 
 _refln_index_k 
 _refln_index_l 
 _refln_F_squared_calc 
 _refln_F_squared_meas 
 _refln_F_squared_sigma 
 _refln_observed_status 
   1   0   0    31192.14    27905.35    728.80 o 
   2   0   0     3302.63     2889.90     51.25 o 
   3   0   0     2318.30     1697.34     34.17 o 
   4   0   0    12191.40    14778.70    246.33 o 
   5   0   0      602.54      601.28     21.50 o 
   6   0   0     1616.20     1689.11     71.49 o 
   7   0   0     4306.22     4646.97     90.08 o 
   8   0   0      998.21     1071.31     35.53 o 
   9   0   0     1627.64     1621.49     45.54 o 
  10   0   0       47.69       91.55     17.50 o 
  11   0   0     1062.59     1396.86     61.46 o 
  12   0   0       80.75       82.40     25.26 o 
  13   0   0       88.98        8.39     48.44 o 
   1   1   0     3243.27     3901.38     51.31 o 
   2   1   0     3401.97     4140.50     55.71 o 
   3   1   0       55.66       39.14      6.85 o 
   4   1   0     3377.58     3042.50     40.80 o 
   5   1   0     3721.13     4452.68     58.39 o 
   6   1   0       79.82       72.02      7.69 o 
   7   1   0       58.36       39.58      7.80 o 
   8   1   0      266.74      259.88     13.62 o 
   9   1   0       39.12       52.44     10.43 o 
  10   1   0      102.50      113.20     12.98 o 
  11   1   0        4.31       16.94     12.88 o 
  12   1   0       15.69      -22.70     19.90 o 
  13   1   0        0.64      -35.04     35.25 o 
   0   2   0    42730.63    40522.26    664.58 o 
   1   2   0      143.63       65.05      2.45 o 
   2   2   0    26330.62    28467.43    401.19 o 
   3   2   0     6625.09     7771.28    102.96 o 
   4   2   0    15006.57    13550.02    183.35 o 
   5   2   0     2426.94     2051.07     34.70 o 
   6   2   0     4277.01     4871.56     71.79 o 
   7   2   0      950.67      892.58     32.68 o 
   8   2   0      436.23      460.77     16.59 o 
   9   2   0      769.33      786.39     22.35 o 
  10   2   0       60.55       86.45     13.86 o 
  11   2   0      260.74      257.97     19.05 o 
  12   2   0        0.02       -9.61     19.63 o 
  13   2   0       81.79       68.28     24.30 o 
   1   3   0    28069.95    28818.46    332.04 o 
   2   3   0     9051.94     9386.31    121.88 o 
   3   3   0     9270.32    10722.43    126.47 o 
   4   3   0      830.39      874.83     19.58 o 
   5   3   0     1453.84     1382.41     23.06 o 
   6   3   0     3566.04     3455.09     90.41 o 
   7   3   0     1553.55     1695.63     33.29 o 
   8   3   0     1665.19     1752.54     46.32 o 
   9   3   0      189.23      266.60     20.33 o 
  10   3   0      640.90      750.71     30.61 o 
  11   3   0       19.74       -2.14     16.23 o 
  12   3   0      220.93      188.66     21.94 o 
  13   3   0        8.15      -16.40     19.32 o 
   0   4   0     5092.03     4862.93     83.15 o 
   1   4   0     2418.98     2583.97     36.54 o 
   2   4   0      273.32      155.70      6.04 o 
   3   4   0      264.16      202.57      8.47 o 
   4   4   0      212.07      173.99      7.11 o 
   5   4   0     1807.13     1994.45     30.19 o 
   6   4   0      764.90      624.05     16.00 o 
   7   4   0       42.75       25.61      7.36 o 
   8   4   0       44.39       33.03      8.89 o 
   9   4   0       11.27        7.15     10.41 o 
  10   4   0        0.36      -22.35     14.90 o 
  11   4   0       25.91      -21.68     14.46 o 
  12   4   0        0.97      -23.04     15.36 o 
  13   4   0        8.12      -13.46     20.14 o 
   1   5   0     7813.14     7443.23     97.94 o 
   2   5   0        1.98       -3.98      2.66 o 
   3   5   0    10275.43    10407.58    123.84 o 
   4   5   0     2875.94     2591.16     45.08 o 
   5   5   0     5483.75     6110.41     77.48 o 
   6   5   0     2764.15     2919.47     42.44 o 
   7   5   0     1822.94     1858.73     31.52 o 
   8   5   0     1560.97     1646.34     35.28 o 
   9   5   0      403.66      419.45     31.16 o 
  10   5   0      382.99      379.88     33.22 o 
  11   5   0       12.52       -6.50     16.02 o 
  12   5   0      142.79      115.60     20.99 o 
   0   6   0    11324.02    11670.33    220.27 o 
   1   6   0      342.46      502.27     15.63 o 
   2   6   0     1543.29     2083.64     29.02 o 
   3   6   0       80.10       59.33      7.21 o 
   4   6   0     3968.41     4352.76     63.07 o 
   5   6   0      137.02      124.70     12.47 o 
   6   6   0      592.89      650.61     15.81 o 
   7   6   0      306.71      337.86     13.28 o 
   8   6   0       90.45       82.75     11.91 o 
   9   6   0      194.08      207.94     21.23 o 
  10   6   0       24.18       -4.15     14.69 o 
  11   6   0       97.93       85.17     18.92 o 
  12   6   0       17.07      -15.54     16.70 o 
   1   7   0     2338.82     1965.67     28.20 o 
   2   7   0     1203.04     1049.99     17.94 o 
   3   7   0     2602.24     2334.13     33.15 o 
   4   7   0     1439.10     1387.00     22.88 o 
   5   7   0     1960.60     1903.37     36.62 o 
   6   7   0      534.75      436.93     22.71 o 
   7   7   0      885.10      926.59     25.13 o 
   8   7   0      254.70      253.46     18.73 o 
   9   7   0       65.38       61.70     17.66 o 
  10   7   0      141.68      191.86     20.92 o 
  11   7   0        8.60      -19.50     16.42 o 
  12   7   0       42.91       -8.46     24.47 o 
   0   8   0     6985.67     7234.23    125.85 o 
   1   8   0      265.10      217.13      8.54 o 
   2   8   0     7987.22     9244.21    112.16 o 
   3   8   0      442.19      548.38     13.17 o 
   4   8   0     2826.44     2733.62     39.13 o 
   5   8   0     1672.93     1572.69     28.83 o 
   6   8   0     1575.93     1864.02     39.92 o 
   7   8   0      839.90      937.45     55.92 o 
   8   8   0      680.52      681.15     29.67 o 
   9   8   0      229.72      194.85     19.76 o 
  10   8   0       76.09       70.19     17.85 o 
  11   8   0      115.24       82.75     22.47 o 
  12   8   0        6.68      -21.72     26.31 o 
   1   9   0        4.57       21.76      5.23 o 
   2   9   0      235.53      235.41      9.79 o 
   3   9   0      263.98      379.17     11.86 o 
   4   9   0        0.01       -5.44      5.31 o 
   5   9   0       18.37        4.20      6.92 o 
   6   9   0        1.27      -10.54      7.76 o 
   7   9   0       14.82       22.75     11.68 o 
   8   9   0      100.39       60.26     16.16 o 
   9   9   0       55.01      -12.20     17.95 o 
  10   9   0       34.32        4.21     18.63 o 
  11   9   0        3.06      -30.57     20.38 o 
   0  10   0     2840.23     2916.08     59.12 o 
   1  10   0      130.79      141.13      8.65 o 
   2  10   0     2155.36     2126.23     58.10 o 
   3  10   0      760.04      760.53     17.96 o 
   4  10   0     2970.23     3055.55     44.39 o 
   5  10   0      661.87      639.07     16.84 o 
   6  10   0      958.76     1081.93     43.96 o 
   7  10   0      360.09      315.98     20.99 o 
   8  10   0      307.69      344.16     23.39 o 
   9  10   0       69.61       31.86     33.90 o 
  10  10   0        7.63      -22.00     23.34 o 
  11  10   0       84.39       62.63     23.40 o 
   1  11   0     1941.60     2161.54     34.09 o 
   2  11   0      103.95       64.15      8.85 o 
   3  11   0     1268.63     1390.85     30.00 o 
   4  11   0      172.48      179.52     10.45 o 
   5  11   0      315.57      332.88     16.08 o 
   6  11   0      231.48      227.38     23.33 o 
   7  11   0      255.22      243.79     19.79 o 
   8  11   0       32.85       -2.44     16.79 o 
   9  11   0        9.81      -20.32     18.17 o 
  10  11   0       65.87       44.47     21.75 o 
  11  11   0        1.29      -18.03     20.58 o 
   0  12   0     1029.48      968.95     30.49 o 
   1  12   0      133.48      133.57      9.95 o 
   2  12   0      176.12      195.16     12.25 o 
   3  12   0        2.56       -9.82      6.55 o 
   4  12   0       79.31       97.55      9.30 o 
   5  12   0      121.30      122.19     12.14 o 
   6  12   0      101.31      125.97     20.28 o 
   7  12   0        5.46        4.47     16.16 o 
   8  12   0        1.94      -25.18     16.78 o 
   9  12   0       35.07       25.35     20.08 o 
  10  12   0        8.99       18.58     21.09 o 
   1  13   0     3459.97     3594.12     56.86 o 
   2  13   0      129.20      143.03     11.87 o 
   3  13   0      318.16      331.80     14.19 o 
   4  13   0      557.40      556.12     21.94 o 
   5  13   0      760.98      846.97     41.36 o 
   6  13   0      143.04      205.27     23.23 o 
   7  13   0      284.76      296.96     27.87 o 
   8  13   0       30.21        7.92     18.08 o 
   9  13   0        0.57       -5.95     20.11 o 
  10  13   0      181.12      214.33     33.72 o 
   0  14   0      144.17      166.11     16.71 o 
   1  14   0      334.18      308.15     14.44 o 
   2  14   0      273.70      266.62     14.22 o 
   3  14   0        1.32      -11.44      7.63 o 
   4  14   0        0.18        6.43     10.58 o 
   5  14   0      273.36      218.58     22.88 o 
   6  14   0      379.99      381.16     29.10 o 
   7  14   0       23.81       32.40     18.27 o 
   8  14   0        7.58      -10.69     28.58 o 
   9  14   0       33.51       49.54     21.56 o 
   1  15   0      773.86      859.41     22.65 o 
   2  15   0        0.12        9.03      8.43 o 
   3  15   0      149.99      165.87     15.68 o 
   4  15   0      193.53      205.19     21.64 o 
   5  15   0      308.30      351.09     32.20 o 
   6  15   0       19.93       50.81     18.69 o 
   7  15   0       52.16       62.97     20.01 o 
   8  15   0       44.58       27.32     20.74 o 
   9  15   0       15.33       12.80     20.51 o 
   0  16   0      553.36      637.47     40.58 o 
   1  16   0        5.24        9.61      9.11 o 
   2  16   0      180.26      176.80     14.43 o 
   3  16   0       25.51       14.15     11.49 o 
   4  16   0      115.49      135.50     20.49 o 
   5  16   0       72.74       92.66     32.16 o 
   6  16   0       73.30       84.35     35.53 o 
   7  16   0       68.04       62.16     21.62 o 
   8  16   0       30.21       32.49     29.09 o 
   1  17   0       40.92       68.75     12.52 o 
   2  17   0        0.19        0.18      9.99 o 
   3  17   0       15.08       32.63     16.53 o 
   4  17   0        0.35        7.87     15.92 o 
   5  17   0        0.04      -14.25     15.74 o 
   6  17   0       28.00       23.27     18.37 o 
   7  17   0       21.61       32.60     20.22 o 
   0  18   0      156.25      157.10     25.05 o 
   1  18   0        0.52      -17.88     11.92 o 
   2  18   0      106.97      127.20     21.13 o 
   3  18   0       17.22        7.97     26.18 o 
   4  18   0       77.44      117.41     20.61 o 
   5  18   0       29.65       28.81     24.78 o 
   6  18   0       24.41       29.44     19.31 o 
   1  19   0       28.97        7.67     22.99 o 
   2  19   0        0.50      -11.70     19.86 o 
   3  19   0        7.14       -2.96     15.96 o 
   4  19   0        1.99       -0.69     16.16 o 
   5  19   0        5.92        0.29     17.50 o 
   0  20   0       14.44       -8.66     20.27 o 
   1  20   0        1.14      -17.67     20.66 o 
   2  20   0       16.98       13.27     28.91 o 
 -13   1   1      101.24      141.54     38.41 o 
 -12   1   1       10.98      -10.11     18.62 o 
 -11   1   1      531.65      454.94     32.61 o 
 -10   1   1       77.66       78.39     21.56 o 
  -9   1   1     1351.44     1615.39     35.03 o 
  -8   1   1      887.89     1045.00     26.11 o 
  -7   1   1     2733.31     2809.93     48.65 o 
  -6   1   1     6609.63     6936.20     96.83 o 
  -5   1   1    12591.35    12903.93    170.24 o 
  -4   1   1     4441.55     4171.14     52.70 o 
  -3   1   1    23673.49    24772.29    286.04 o 
  -2   1   1    49588.92    49983.12    697.73 o 
  -1   1   1     1601.40     1890.16     25.97 o 
   0   1   1    40182.64    41932.42    981.32 o 
   1   1   1       18.50       36.55      2.48 o 
   2   1   1    11156.01    10682.81    135.89 o 
   3   1   1     3142.77     2991.28     39.47 o 
   4   1   1    18060.33    19620.77    229.82 o 
   5   1   1      766.50      701.55     19.58 o 
   6   1   1     3147.24     2965.19     43.60 o 
   7   1   1     1472.76     1477.11     28.19 o 
   8   1   1      715.90      773.90     21.48 o 
   9   1   1     1127.89     1119.84     35.08 o 
  10   1   1       93.97      126.46     15.15 o 
  11   1   1      549.04      574.75     26.21 o 
  12   1   1       36.76       55.85     17.20 o 
 -13   2   1        3.07      -12.41     31.36 o 
 -12   2   1       93.15      102.83     22.61 o 
 -11   2   1       89.70       57.43     16.08 o 
 -10   2   1      756.77      833.39     26.50 o 
  -9   2   1       82.87      103.81     10.92 o 
  -8   2   1     1074.88     1214.06     30.53 o 
  -7   2   1      410.14      392.58     13.78 o 
  -6   2   1       66.39       89.36      7.60 o 
  -5   2   1     6051.52     6274.83     78.17 o 
  -4   2   1     1208.79     1360.72     20.62 o 
  -3   2   1     1633.63     1848.13     26.06 o 
  -2   2   1      865.47      725.32     12.22 o 
  -1   2   1     6492.20     6459.70     82.94 o 
   0   2   1      885.46      750.86     11.03 o 
   1   2   1    37759.95    37319.63    434.68 o 
   2   2   1     4142.34     3435.50     44.92 o 
   3   2   1     4286.31     4727.78     64.26 o 
   4   2   1     4277.01     4374.42     56.79 o 
   5   2   1     7791.75     8170.04    101.58 o 
   6   2   1      173.97      107.00      8.85 o 
   7   2   1      602.16      689.44     18.88 o 
   8   2   1      495.72      562.19     18.68 o 
   9   2   1       52.65       77.45     11.19 o 
  10   2   1      400.39      395.11     21.30 o 
  11   2   1       29.99       57.02     14.76 o 
  12   2   1       68.85       84.53     23.11 o 
 -13   3   1       43.12       -4.78     21.78 o 
 -12   3   1        0.11      -19.85     24.43 o 
 -11   3   1      119.28      119.14     21.06 o 
 -10   3   1        2.65      -13.07     10.19 o 
  -9   3   1      220.93      199.59     16.15 o 
  -8   3   1       32.86       18.52      7.94 o 
  -7   3   1      233.97      213.84     12.65 o 
  -6   3   1     2311.45     2496.38     36.66 o 
  -5   3   1     4246.58     4678.68     59.72 o 
  -4   3   1     3765.44     3790.36     52.03 o 
  -3   3   1     1644.38     1466.90     23.24 o 
  -2   3   1    30110.90    29226.28    336.48 o 
  -1   3   1     4098.38     4821.11     57.65 o 
   0   3   1     1367.87     1285.74     17.56 o 
   1   3   1        2.52        4.74      2.48 o 
   2   3   1      686.75      562.59     22.35 o 
   3   3   1      909.91      794.08     21.59 o 
   4   3   1     6576.32     6235.78     84.58 o 
   5   3   1      251.39      236.97     10.48 o 
   6   3   1     1111.47     1120.99     22.66 o 
   7   3   1      713.11      683.25     18.72 o 
   8   3   1      232.97      233.66     13.69 o 
   9   3   1      547.72      493.13     19.12 o 
  10   3   1      155.42      181.33     16.91 o 
  11   3   1       41.29       58.73     17.74 o 
  12   3   1        0.25       -8.74     24.70 o 
 -13   4   1        6.26        3.07     20.61 o 
 -12   4   1      221.96      254.39     24.10 o 
 -11   4   1       56.54       33.34     16.62 o 
 -10   4   1      720.98      844.12     39.22 o 
  -9   4   1      526.26      578.83     21.66 o 
  -8   4   1     1726.21     1802.17     39.59 o 
  -7   4   1     2581.69     2624.68     39.61 o 
  -6   4   1     4384.90     4724.22     62.07 o 
  -5   4   1     6824.70     7240.24     89.04 o 
  -4   4   1     3394.50     3149.17     46.37 o 
  -3   4   1     4539.23     4225.54     67.52 o 
  -2   4   1     6699.93     6710.97     80.17 o 
  -1   4   1    13662.55    14206.70    165.19 o 
   0   4   1      102.75      100.10      6.46 o 
   1   4   1    32676.67    31611.13    365.27 o 
   2   4   1     2398.69     2068.86     30.86 o 
   3   4   1    14104.37    14658.27    191.21 o 
   4   4   1     1316.71     1143.32     42.06 o 
   5   4   1     9129.61     9069.71    272.35 o 
   6   4   1     1816.01     1597.61     27.95 o 
   7   4   1     1267.47     1491.99     28.22 o 
   8   4   1     1633.05     1771.54     33.04 o 
   9   4   1      234.59      269.00     23.77 o 
  10   4   1      560.53      511.06     23.56 o 
  11   4   1       33.00       28.39     17.11 o 
  12   4   1      140.05       92.36     20.43 o 
 -13   5   1        0.81      -30.16     20.11 o 
 -12   5   1       20.89        0.94     17.07 o 
 -11   5   1       80.60       51.92     19.45 o 
 -10   5   1        0.02      -11.27     14.51 o 
  -9   5   1       59.99       72.16     19.99 o 
  -8   5   1       12.31       -2.06      8.66 o 
  -7   5   1       45.50       35.85      7.03 o 
  -6   5   1      253.43      252.42      9.44 o 
  -5   5   1        6.12        2.35      5.69 o 
  -4   5   1     1102.25     1525.61     26.33 o 
  -3   5   1      116.34      191.88     11.59 o 
  -2   5   1      146.74      175.81      8.76 o 
  -1   5   1     1088.20     1091.79     18.72 o 
   0   5   1     3197.90     2995.77     38.50 o 
   1   5   1       78.76       61.63      4.11 o 
   2   5   1      199.13      107.58      5.73 o 
   3   5   1      503.50      598.19     12.60 o 
   4   5   1      587.72      629.33     16.24 o 
   5   5   1      115.59      123.68     12.39 o 
   6   5   1      200.65      220.13     22.82 o 
   7   5   1        2.17       -7.52      5.01 o 
   8   5   1        4.23        5.75      6.86 o 
   9   5   1        0.62      -10.48     11.32 o 
  10   5   1        0.87      -20.52     19.00 o 
  11   5   1        0.03      -22.58     15.76 o 
  12   5   1        1.01       -0.50     32.51 o 
 -12   6   1      115.49      145.99     22.09 o 
 -11   6   1       25.25        0.14     15.98 o 
 -10   6   1      448.10      491.45     27.61 o 
  -9   6   1      182.22      185.23     18.86 o 
  -8   6   1      517.99      536.48     20.08 o 
  -7   6   1     1750.32     1879.10     36.15 o 
  -6   6   1      893.01      871.12     21.47 o 
  -5   6   1     5229.01     5216.63     74.97 o 
  -4   6   1     1816.40     1838.15     30.51 o 
  -3   6   1     7841.57     7626.80     92.49 o 
  -2   6   1     2168.86     2488.09     33.61 o 
  -1   6   1     3483.17     3352.87     47.61 o 
   0   6   1       39.99       51.21      4.40 o 
   1   6   1     6514.37     5951.48     73.04 o 
   2   6   1     1161.97      876.69     17.41 o 
   3   6   1     6194.43     6492.02     80.72 o 
   4   6   1     3509.36     3611.05     62.75 o 
   5   6   1     4594.22     4556.01     67.81 o 
   6   6   1     1888.13     1601.73     42.89 o 
   7   6   1      929.51     1082.97     25.44 o 
   8   6   1      790.67      833.20     31.78 o 
   9   6   1      315.55      344.79     19.57 o 
  10   6   1      163.57      150.58     19.79 o 
  11   6   1        9.51      -14.71     16.45 o 
  12   6   1       67.07       48.81     28.01 o 
 -12   7   1        7.63        7.29     22.02 o 
 -11   7   1      182.14      129.24     20.85 o 
 -10   7   1       78.26       61.53     17.54 o 
  -9   7   1      485.19      511.60     26.79 o 
  -8   7   1      506.90      572.11     45.60 o 
  -7   7   1      969.94      940.47     24.35 o 
  -6   7   1     1871.52     1932.43     51.28 o 
  -5   7   1     1490.72     1656.25     30.55 o 
  -4   7   1     3002.45     3405.97     45.61 o 
  -3   7   1     1338.10     1366.85     21.66 o 
  -2   7   1     3584.90     3973.25     51.36 o 
  -1   7   1      471.55      417.10     13.93 o 
   0   7   1     4423.00     5062.87     63.65 o 
   1   7   1       10.83       -1.70      3.50 o 
   2   7   1     7050.49     7017.96     95.48 o 
   3   7   1       42.82       23.02     12.41 o 
   4   7   1     1754.24     1929.76     29.78 o 
   5   7   1     1343.65     1381.22     41.80 o 
   6   7   1      566.65      613.64     16.76 o 
   7   7   1      614.41      639.16     21.71 o 
   8   7   1      393.04      404.24     22.20 o 
   9   7   1      133.68      105.87     17.70 o 
  10   7   1       33.24       28.50     16.87 o 
  11   7   1       78.56       63.27     21.77 o 
  12   7   1        9.11       -9.85     19.51 o 
 -12   8   1       13.66       18.87     18.35 o 
 -11   8   1        9.90      -23.20     15.47 o 
 -10   8   1      149.69      207.95     21.61 o 
  -9   8   1       14.98      -12.14     13.06 o 
  -8   8   1        1.74      -18.25     12.17 o 
  -7   8   1      245.36      229.44     17.95 o 
  -6   8   1       31.62        2.57      8.17 o 
  -5   8   1      388.15      342.03     12.04 o 
  -4   8   1        3.32       -6.48      4.32 o 
  -3   8   1      820.19      643.47     14.17 o 
  -2   8   1      402.46      358.73     10.92 o 
  -1   8   1       87.39       19.82      4.73 o 
   0   8   1       31.69       38.13      5.27 o 
   1   8   1      684.38      567.54     13.98 o 
   2   8   1      216.10      178.05      9.06 o 
   3   8   1      769.43      584.33     14.06 o 
   4   8   1       36.05        2.48      5.89 o 
   5   8   1      195.12      159.03     10.45 o 
   6   8   1      241.33      220.84     11.40 o 
   7   8   1       26.69        1.94      9.46 o 
   8   8   1      195.71      231.19     25.29 o 
   9   8   1       80.72       33.51     17.91 o 
  10   8   1        0.80      -26.30     17.53 o 
  11   8   1        0.84      -26.42     17.61 o 
 -12   9   1        2.73       -0.55     21.02 o 
 -11   9   1      142.39      144.61     25.14 o 
 -10   9   1       52.23       48.68     17.78 o 
  -9   9   1      239.26      236.36     21.14 o 
  -8   9   1      650.32      736.05     30.04 o 
  -7   9   1      945.23     1038.09     33.07 o 
  -6   9   1     2210.16     2280.46     59.83 o 
  -5   9   1     1693.76     1867.15     29.72 o 
  -4   9   1     1993.73     2113.82     32.20 o 
  -3   9   1      183.87      151.54     10.52 o 
  -2   9   1     5099.36     4993.65     64.74 o 
  -1   9   1       62.05       61.32      6.37 o 
   0   9   1     6750.55     7133.36     88.95 o 
   1   9   1      124.87      123.83      7.57 o 
   2   9   1     5217.19     5076.40     73.03 o 
   3   9   1     1107.38      989.51     19.44 o 
   4   9   1     2173.58     2340.93     35.85 o 
   5   9   1     1031.32      967.09     30.01 o 
   6   9   1     1153.37     1224.55     42.73 o 
   7   9   1      190.57      174.71     16.08 o 
   8   9   1      108.21      102.54     20.64 o 
   9   9   1      303.79      294.88     28.41 o 
  10   9   1       54.90       42.07     22.74 o 
  11   9   1       69.28       50.57     22.56 o 
 -11  10   1        0.08      -27.51     18.34 o 
 -10  10   1       26.99       21.93     20.07 o 
  -9  10   1        0.04        0.78     14.79 o 
  -8  10   1        5.28      -17.83     12.48 o 
  -7  10   1      310.97      305.92     38.86 o 
  -6  10   1      313.23      369.00     23.66 o 
  -5  10   1      142.82      198.74     12.55 o 
  -4  10   1       21.68        7.40      6.22 o 
  -3  10   1     1961.46     2047.78     32.13 o 
  -2  10   1      877.94      984.48     19.76 o 
  -1  10   1      621.30      815.90     25.53 o 
   0  10   1      148.22      128.30      8.79 o 
   1  10   1     1155.05     1337.62     26.32 o 
   2  10   1        0.08       -9.94      6.63 o 
   3  10   1        9.36       -1.84      5.71 o 
   4  10   1      490.99      536.91     19.09 o 
   5  10   1      194.44      203.60     12.44 o 
   6  10   1       41.43       26.31     10.02 o 
   7  10   1       18.88       -1.62     11.76 o 
   8  10   1      280.17      235.36     37.16 o 
   9  10   1      168.80      158.12     44.76 o 
  10  10   1        8.94      -15.51     19.24 o 
  11  10   1        8.91      -28.96     19.31 o 
 -11  11   1       48.26       12.71     26.50 o 
 -10  11   1       53.06       32.60     20.12 o 
  -9  11   1      387.54      453.42     56.87 o 
  -8  11   1       61.97       24.96     14.00 o 
  -7  11   1       66.67       42.95     17.15 o 
  -6  11   1     1385.31     1561.62     47.84 o 
  -5  11   1      195.12      171.61     14.69 o 
  -4  11   1     1832.16     1884.62     31.46 o 
  -3  11   1       93.84       73.59      8.22 o 
  -2  11   1     2446.94     2501.35     38.12 o 
  -1  11   1        7.28       -6.80      6.17 o 
   0  11   1     1196.17     1276.64     23.75 o 
   1  11   1      303.08      330.47     12.86 o 
   2  11   1     2454.98     2344.53     44.81 o 
   3  11   1        0.42       -9.00      6.00 o 
   4  11   1      105.19       85.60      9.68 o 
   5  11   1      583.99      515.10     22.54 o 
   6  11   1      371.12      413.79     21.87 o 
   7  11   1       70.42       61.71     19.18 o 
   8  11   1        6.22      -23.76     15.84 o 
   9  11   1      187.08      202.74     26.27 o 
  10  11   1       34.63       15.56     21.32 o 
 -10  12   1       37.71       17.83     21.77 o 
  -9  12   1       55.00       66.10     40.01 o 
  -8  12   1       32.35       -3.68     28.09 o 
  -7  12   1      843.49      972.58     53.22 o 
  -6  12   1     1138.76     1234.56     36.74 o 
  -5  12   1      298.75      332.57     20.04 o 
  -4  12   1      325.50      323.12     15.48 o 
  -3  12   1     1473.40     1517.45     28.85 o 
  -2  12   1       72.36       50.99      7.93 o 
  -1  12   1     2915.20     3229.45     47.31 o 
   0  12   1       84.54       75.72      8.52 o 
   1  12   1     1204.72     1292.24     25.13 o 
   2  12   1       84.25       97.29      8.94 o 
   3  12   1      597.10      651.59     17.71 o 
   4  12   1      543.56      570.57     19.46 o 
   5  12   1     1117.24     1137.79     33.25 o 
   6  12   1      134.86       94.16     18.96 o 
   7  12   1      254.29      262.87     26.46 o 
   8  12   1       74.95       56.44     26.26 o 
   9  12   1        9.43        0.11     20.74 o 
  10  12   1      116.90       94.71     24.48 o 
 -10  13   1       14.31        4.95     20.86 o 
  -9  13   1        0.21      -28.02     18.69 o 
  -8  13   1       21.03       33.30     19.58 o 
  -7  13   1        4.16        9.07     17.19 o 
  -6  13   1       11.19       65.17     15.04 o 
  -5  13   1        6.45        6.44     11.98 o 
  -4  13   1       41.50       46.57      9.88 o 
  -3  13   1       10.63       13.64      7.92 o 
  -2  13   1        0.31        1.23      6.20 o 
  -1  13   1      127.29      121.57     10.18 o 
   0  13   1      139.22      134.48     10.48 o 
   1  13   1       26.72       10.86      8.64 o 
   2  13   1       12.85        5.45      7.32 o 
   3  13   1      101.03      105.23     11.14 o 
   4  13   1       12.71       -0.79      9.66 o 
   5  13   1        1.27      -15.58     11.21 o 
   6  13   1        0.50        2.33     20.15 o 
   7  13   1        7.11      -16.23     16.34 o 
   8  13   1       10.37        2.04     17.88 o 
   9  13   1        0.68       10.84     24.74 o 
  -9  14   1        3.94      -15.26     19.35 o 
  -8  14   1       10.25       27.03     18.94 o 
  -7  14   1      198.92      216.11     25.36 o 
  -6  14   1      111.70      127.45     20.42 o 
  -5  14   1      424.37      533.89     50.41 o 
  -4  14   1       88.35       86.24     13.70 o 
  -3  14   1     1326.47     1447.80     32.64 o 
  -2  14   1      282.86      254.84     14.71 o 
  -1  14   1      892.56     1006.91     23.55 o 
   0  14   1        0.19       -3.08      7.81 o 
   1  14   1     1292.35     1312.69     26.81 o 
   2  14   1        2.06      -12.06      8.04 o 
   3  14   1      377.10      410.52     20.56 o 
   4  14   1      138.52      103.25     14.35 o 
   5  14   1      394.48      433.71     29.91 o 
   6  14   1       50.46       62.79     18.86 o 
   7  14   1       56.65       39.97     19.72 o 
   8  14   1      107.48       92.26     23.18 o 
   9  14   1       15.63       20.41     21.30 o 
  -9  15   1       48.11       25.05     21.55 o 
  -8  15   1        5.06      -15.62     16.52 o 
  -7  15   1       55.65       44.83     19.37 o 
  -6  15   1       59.12       56.81     21.15 o 
  -5  15   1      177.11      114.00     20.29 o 
  -4  15   1        1.91       14.63     14.54 o 
  -3  15   1        0.23       -7.06      9.14 o 
  -2  15   1      154.86      151.31     13.17 o 
  -1  15   1        5.10        0.14      8.54 o 
   0  15   1      221.98      231.32     13.52 o 
   1  15   1        4.67       12.34     10.00 o 
   2  15   1      345.51      335.48     17.59 o 
   3  15   1        8.34       10.17      9.70 o 
   4  15   1       33.79       47.83     13.96 o 
   5  15   1      232.98      224.38     27.69 o 
   6  15   1      479.82      511.58     34.52 o 
   7  15   1       46.21       42.83     23.28 o 
   8  15   1        5.87        3.24     18.98 o 
  -8  16   1        6.77       19.05     20.23 o 
  -7  16   1       67.22       68.13     20.40 o 
  -6  16   1      124.66      145.35     22.56 o 
  -5  16   1        0.33      -20.85     13.90 o 
  -4  16   1        0.11       -0.58     14.35 o 
  -3  16   1      146.53      181.46     19.69 o 
  -2  16   1        1.64      -11.78      7.85 o 
  -1  16   1      233.29      299.64     15.30 o 
   0  16   1        2.69        5.73     10.18 o 
   1  16   1      114.71      135.48     13.68 o 
   2  16   1       17.06       21.75     10.68 o 
   3  16   1      109.90      161.26     16.50 o 
   4  16   1       37.21       56.41     17.68 o 
   5  16   1      176.41      232.22     26.68 o 
   6  16   1       13.62       12.52     23.67 o 
   7  16   1        3.05       12.22     20.12 o 
   8  16   1       31.69       50.56     21.83 o 
  -7  17   1       26.56       27.96     19.33 o 
  -6  17   1       51.77       41.63     18.63 o 
  -5  17   1       37.52        6.04     16.09 o 
  -4  17   1      110.21       92.36     18.51 o 
  -3  17   1       31.11       -4.37     14.05 o 
  -2  17   1      128.95      122.17     15.43 o 
  -1  17   1        7.80        2.38     10.62 o 
   0  17   1      426.52      484.57     21.82 o 
   1  17   1        3.20       -0.30     10.66 o 
   2  17   1      202.83      195.77     16.09 o 
   3  17   1       20.21       31.75     13.75 o 
   4  17   1      145.69      179.63     22.41 o 
   5  17   1       42.70       74.85     20.08 o 
   6  17   1       81.16       90.92     22.81 o 
   7  17   1       12.44       -3.12     19.27 o 
  -6  18   1        2.81      -17.35     16.86 o 
  -5  18   1        0.00       22.22     17.99 o 
  -4  18   1        0.02       -5.26     15.34 o 
  -3  18   1        1.53      -14.32     20.47 o 
  -2  18   1        1.02        6.79     29.78 o 
  -1  18   1        3.78      -17.53     11.80 o 
   0  18   1        9.48        7.91     11.45 o 
   1  18   1        3.51       13.39     12.43 o 
   2  18   1        1.71       10.15     13.17 o 
   3  18   1        0.21       26.42     17.31 o 
   4  18   1        9.23       28.33     17.76 o 
   5  18   1        6.30       -7.16     16.43 o 
   6  18   1        0.04       15.59     19.26 o 
  -5  19   1        3.35      -30.62     34.91 o 
  -4  19   1       60.32       96.88     25.02 o 
  -3  19   1       10.33       -4.30     19.00 o 
  -2  19   1       57.42       76.47     22.95 o 
  -1  19   1        0.64      -18.38     14.40 o 
   0  19   1       43.49       36.51     14.60 o 
   1  19   1       13.81       10.49     13.97 o 
   2  19   1       84.71       99.61     16.83 o 
   3  19   1       10.00       23.08     17.18 o 
   4  19   1       40.51       41.57     19.14 o 
  -3  20   1       18.22       -3.30     23.22 o 
  -2  20   1        1.17       11.33     20.26 o 
  -1  20   1       23.88       12.49     19.56 o 
   0  20   1        2.43      -22.64     18.30 o 
   1  20   1       70.80       30.12     31.82 o 
   2  20   1        6.18        2.09     26.58 o 
 -13   0   2      178.52      139.22     48.07 o 
 -12   0   2        6.88      -30.11     35.84 o 
 -11   0   2      210.46      154.39     76.42 o 
 -10   0   2      249.77      215.07     45.88 o 
  -9   0   2     1577.47     1808.93     75.72 o 
  -8   0   2     1534.68     1443.60     48.58 o 
  -7   0   2     6838.82     6925.03    169.65 o 
  -6   0   2      917.01      624.82     26.85 o 
  -5   0   2     4775.77     5170.57    115.43 o 
  -4   0   2    10107.36     9952.89    582.61 o 
  -3   0   2     1888.13     2207.14    117.67 o 
  -2   0   2    15788.26    16834.15    355.06 o 
  -1   0   2     1325.01     1389.27     25.64 o 
   0   0   2    19780.61    19420.78    425.90 o 
   1   0   2      164.96      312.31     10.18 o 
   2   0   2    28002.63    30626.61    499.77 o 
   3   0   2     5592.14     6094.75    106.96 o 
   4   0   2    13222.46    13315.44    225.20 o 
   5   0   2      831.62      688.59     24.37 o 
   6   0   2     4179.02     4658.50     90.68 o 
   7   0   2      802.51      741.61     29.25 o 
   8   0   2      839.83      965.48     35.21 o 
   9   0   2      631.47      665.90     31.18 o 
  10   0   2       48.38       40.49     17.47 o 
  11   0   2      460.53      454.81     39.95 o 
  12   0   2       19.17       22.43     30.78 o 
 -13   1   2        6.61      -40.32     26.88 o 
 -12   1   2       46.09       18.97     26.75 o 
 -11   1   2       34.33      -19.90     15.41 o 
 -10   1   2      294.55      299.96     17.81 o 
  -9   1   2       54.10       30.30      9.27 o 
  -8   1   2      413.26      433.88     15.21 o 
  -7   1   2      429.07      416.19     13.76 o 
  -6   1   2      706.96      708.10     15.46 o 
  -5   1   2      175.42       99.61      5.96 o 
  -4   1   2       66.56      113.49      5.12 o 
  -3   1   2      348.98      370.54     14.34 o 
  -2   1   2      852.78      603.95     10.59 o 
  -1   1   2     5961.64     7148.76     83.85 o 
   0   1   2      996.06      824.78     13.30 o 
   1   1   2    29328.22    29369.04    338.54 o 
   2   1   2        4.89        6.09      3.51 o 
   3   1   2     3643.40     3738.57     48.74 o 
   4   1   2       41.22      127.16      8.71 o 
   5   1   2      122.53      194.41     10.82 o 
   6   1   2      260.02      272.19     12.68 o 
   7   1   2      131.40      151.87     11.49 o 
   8   1   2      111.63       94.73     12.07 o 
   9   1   2       15.11       -4.49      9.74 o 
  10   1   2       61.96       44.57     11.88 o 
  11   1   2        1.51       13.90     14.22 o 
  12   1   2       28.44      -14.28     14.83 o 
 -13   2   2       38.80      -14.65     29.88 o 
 -12   2   2       28.89      -20.15     18.30 o 
 -11   2   2      327.51      350.13     23.65 o 
 -10   2   2       78.54       68.86     12.10 o 
  -9   2   2      833.97      896.92     22.22 o 
  -8   2   2      400.15      386.97     14.62 o 
  -7   2   2     2571.63     2828.39     41.28 o 
  -6   2   2      957.61     1098.97     19.87 o 
  -5   2   2     6448.44     6071.96     75.10 o 
  -4   2   2     3074.86     2810.41     36.47 o 
  -3   2   2      438.07      598.65     10.68 o 
  -2   2   2    20145.04    20862.08    240.46 o 
  -1   2   2     2328.00     2388.84     33.12 o 
   0   2   2    14319.70    13346.48    154.83 o 
   1   2   2     1064.66     1413.56     20.08 o 
   2   2   2     4183.93     4428.86     55.40 o 
   3   2   2      241.18      214.35     11.32 o 
   4   2   2     5949.18     6147.71     84.40 o 
   5   2   2      361.50      396.31     13.28 o 
   6   2   2     1926.53     1781.05     34.19 o 
   7   2   2     1035.20      964.75     23.25 o 
   8   2   2      436.60      528.38     23.30 o 
   9   2   2      610.57      601.74     21.58 o 
  10   2   2       80.69       90.41     14.83 o 
  11   2   2      223.00      243.69     19.67 o 
  12   2   2       10.64      -13.76     36.04 o 
 -13   3   2        0.72      -29.94     28.44 o 
 -12   3   2      294.42      362.12     42.70 o 
 -11   3   2       18.70       19.04     15.07 o 
 -10   3   2      637.09      702.66     51.47 o 
  -9   3   2      541.96      498.26     19.93 o 
  -8   3   2     2115.52     2358.64     37.35 o 
  -7   3   2     1551.69     1501.94     25.97 o 
  -6   3   2     1136.28     1132.16     20.06 o 
  -5   3   2     9705.80    10390.71    134.29 o 
  -4   3   2     3900.33     3552.30     50.32 o 
  -3   3   2     4997.41     5013.23     93.13 o 
  -2   3   2      235.62      180.82      5.14 o 
  -1   3   2   102071.63    92145.87   1924.51 o 
   0   3   2     2516.69     3870.88     59.18 o 
   1   3   2     6166.42     6772.69     88.53 o 
   2   3   2       14.29       26.14      4.58 o 
   3   3   2    14130.08    15109.21    178.54 o 
   4   3   2     1234.66     1134.30     21.93 o 
   5   3   2     7396.79     7887.46    107.70 o 
   6   3   2      605.39      541.48     16.39 o 
   7   3   2      790.10      770.93     20.60 o 
   8   3   2      666.25      690.15     21.34 o 
   9   3   2       91.47      123.21     13.14 o 
  10   3   2      405.69      389.12     22.21 o 
  11   3   2       45.67       44.99     14.64 o 
  12   3   2       58.04       30.14     18.38 o 
 -13   4   2        9.74      -27.18     18.12 o 
 -12   4   2        7.96      -18.72     16.18 o 
 -11   4   2        2.01      -10.78     14.74 o 
 -10   4   2        3.75       -3.91     16.83 o 
  -9   4   2        7.89       -6.76     12.22 o 
  -8   4   2       18.71       -1.32      8.11 o 
  -7   4   2       61.46       94.49      7.34 o 
  -6   4   2      311.52      245.25     11.33 o 
  -5   4   2     1082.69     1272.17     23.46 o 
  -4   4   2      594.91      559.14     16.57 o 
  -3   4   2      170.12      191.00      9.66 o 
  -2   4   2    25379.80    26181.68    302.93 o 
  -1   4   2    38168.23    39607.23    502.70 o 
   0   4   2    24030.44    25946.17    300.12 o 
   1   4   2     1270.74     1429.80     23.32 o 
   2   4   2       55.08        4.44      3.74 o 
   3   4   2      176.65      247.49      9.32 o 
   4   4   2        0.66       16.20      5.43 o 
   5   4   2      459.79      394.63     13.61 o 
   6   4   2      139.26      110.96     10.29 o 
   7   4   2      288.26      283.36     14.24 o 
   8   4   2      219.39      190.33     13.47 o 
   9   4   2       45.52       27.82     12.35 o 
  10   4   2       78.50      100.51     15.13 o 
  11   4   2        0.04      -13.92     15.39 o 
  12   4   2        0.03       -0.72     16.95 o 
 -13   5   2        2.68      -11.47     31.52 o 
 -12   5   2      292.57      352.02     27.05 o 
 -11   5   2       23.40       22.13     16.16 o 
 -10   5   2      681.43      702.34     30.23 o 
  -9   5   2      408.52      384.90     22.73 o 
  -8   5   2      932.92      953.91     24.42 o 
  -7   5   2     3032.85     3304.59     52.94 o 
  -6   5   2     3315.14     3291.81     56.20 o 
  -5   5   2     5792.93     5191.40     73.31 o 
  -4   5   2     2192.49     3025.63     44.80 o 
  -3   5   2     9858.77    10549.29    124.82 o 
  -2   5   2     1274.87     1368.57     20.28 o 
  -1   5   2    44907.16    45474.80    577.82 o 
   0   5   2     6769.54     7364.99     88.79 o 
   1   5   2     6601.57     6341.64     77.45 o 
   2   5   2     2774.15     2729.08     37.03 o 
   3   5   2    20564.08    19688.10    231.46 o 
   4   5   2      519.56      313.10     11.20 o 
   5   5   2     3771.05     4105.94     56.43 o 
   6   5   2     2095.26     2230.14     36.21 o 
   7   5   2     1857.13     2007.92     38.84 o 
   8   5   2      211.28      198.38     13.53 o 
   9   5   2        7.95       16.32     12.55 o 
  10   5   2      468.75      490.90     24.40 o 
  11   5   2       18.92       29.27     18.40 o 
  12   5   2       91.83       90.81     22.61 o 
 -13   6   2       32.80       28.03     19.18 o 
 -12   6   2        2.17       11.25     17.13 o 
 -11   6   2      162.88      161.89     20.93 o 
 -10   6   2       24.46        7.19     14.41 o 
  -9   6   2      495.01      523.44     25.77 o 
  -8   6   2       62.68       47.54     14.23 o 
  -7   6   2      403.98      408.18     18.50 o 
  -6   6   2      655.91      626.29     20.96 o 
  -5   6   2      237.09      317.38     15.28 o 
  -4   6   2     3006.30     3450.93     59.81 o 
  -3   6   2      186.22      129.23      7.43 o 
  -2   6   2     3946.48     4700.31     59.02 o 
  -1   6   2      435.99      476.53     11.94 o 
   0   6   2     6947.92     7228.16     87.92 o 
   1   6   2        3.92       11.28      7.19 o 
   2   6   2     3727.58     3937.66     56.48 o 
   3   6   2      347.27      264.08      9.66 o 
   4   6   2      725.28      887.83     18.46 o 
   5   6   2      146.25      151.19     10.58 o 
   6   6   2      209.43      222.34     11.98 o 
   7   6   2      176.71      180.56     12.24 o 
   8   6   2        1.54      -13.54      9.03 o 
   9   6   2      281.74      254.78     18.33 o 
  10   6   2       35.05       28.44     16.90 o 
  11   6   2       27.72       26.86     20.22 o 
  12   6   2        3.29      -22.56     18.41 o 
 -12   7   2       70.79       93.42     24.63 o 
 -11   7   2       35.73       26.84     16.99 o 
 -10   7   2      421.73      415.80     26.09 o 
  -9   7   2        8.05       10.77     13.03 o 
  -8   7   2      158.54      153.15     16.80 o 
  -7   7   2      560.19      505.66     33.59 o 
  -6   7   2       91.28      113.46      8.76 o 
  -5   7   2     1282.04     1271.91     27.54 o 
  -4   7   2      282.45      336.57      8.89 o 
  -3   7   2     5874.36     5411.65     68.01 o 
  -2   7   2     1301.43     1565.79     24.23 o 
  -1   7   2     5879.05     5134.51     64.68 o 
   0   7   2      372.11      555.72     12.58 o 
   1   7   2     3022.33     3321.49     44.41 o 
   2   7   2        9.87       14.43      4.40 o 
   3   7   2     2521.51     2093.50     35.08 o 
   4   7   2     1998.81     1678.70     37.56 o 
   5   7   2     1037.49     1025.72     25.10 o 
   6   7   2      460.91      447.20     15.97 o 
   7   7   2      108.45       99.27     10.45 o 
   8   7   2      368.04      405.28     27.94 o 
   9   7   2       96.35      136.46     31.93 o 
  10   7   2       59.89       41.41     19.29 o 
  11   7   2        8.60        4.92     22.48 o 
 -12   8   2        0.66       14.37     18.27 o 
 -11   8   2      276.08      269.25     24.96 o 
 -10   8   2        5.84       -5.23     14.53 o 
  -9   8   2      198.64      177.60     18.80 o 
  -8   8   2     1057.43     1103.77     34.83 o 
  -7   8   2     1128.69     1219.38     41.44 o 
  -6   8   2     2898.56     3078.97     49.82 o 
  -5   8   2     1535.34     1597.68     36.64 o 
  -4   8   2     3452.81     3584.40     47.99 o 
  -3   8   2       28.09        2.89      6.69 o 
  -2   8   2    10788.15    10968.25    131.95 o 
  -1   8   2      920.71     1071.49     20.92 o 
   0   8   2     6103.03     6169.77     77.53 o 
   1   8   2       19.00       18.91      5.12 o 
   2   8   2     3891.43     3734.15     50.26 o 
   3   8   2     2947.94     2831.89     51.44 o 
   4   8   2     2160.84     2253.86     34.92 o 
   5   8   2     1507.15     1411.36     30.79 o 
   6   8   2     1408.88     1495.93     32.69 o 
   7   8   2      228.30      201.49     18.26 o 
   8   8   2       97.75      175.68     41.33 o 
   9   8   2      202.40      182.11     27.53 o 
  10   8   2        8.66       -3.61     18.35 o 
  11   8   2      112.86       90.03     30.98 o 
 -12   9   2       10.36       -6.69     18.01 o 
 -11   9   2        7.12      -23.00     16.13 o 
 -10   9   2        0.07        3.89     16.27 o 
  -9   9   2        2.73      -19.24     12.83 o 
  -8   9   2       14.78       17.90     13.68 o 
  -7   9   2        0.26        9.59     12.71 o 
  -6   9   2       67.66      103.68     13.61 o 
  -5   9   2        4.24        1.58      7.26 o 
  -4   9   2       20.78       12.57      6.61 o 
  -3   9   2     1370.23     1868.05     29.26 o 
  -2   9   2     2194.21     2352.36     34.96 o 
  -1   9   2        1.66        9.33      5.55 o 
   0   9   2      171.83      141.83      9.78 o 
   1   9   2        4.95        4.16      6.11 o 
   2   9   2       67.34       56.91      6.46 o 
   3   9   2       82.39       99.48     10.38 o 
   4   9   2      244.11      224.60     10.97 o 
   5   9   2       12.25       -4.39      7.79 o 
   6   9   2       18.87       10.79     11.41 o 
   7   9   2       54.17       24.00     10.07 o 
   8   9   2      161.32      180.51     18.20 o 
   9   9   2      149.70       97.22     21.83 o 
  10   9   2        6.30      -19.74     17.48 o 
  11   9   2        2.86      -12.48     19.19 o 
 -11  10   2      181.95      209.69     23.88 o 
 -10  10   2       39.89       50.03     17.54 o 
  -9  10   2      463.36      501.67     28.52 o 
  -8  10   2       58.18       71.77     15.48 o 
  -7  10   2       74.19      134.95     16.29 o 
  -6  10   2     2374.46     2660.77     93.24 o 
  -5  10   2     1066.70     1019.38     24.05 o 
  -4  10   2     1875.59     1907.89     32.49 o 
  -3  10   2       64.69       88.65      9.88 o 
  -2  10   2    10389.07    10676.92    130.47 o 
  -1  10   2     1195.41     1111.13     21.36 o 
   0  10   2     3383.52     3178.54     45.13 o 
   1  10   2       72.85       56.49      6.89 o 
   2  10   2     1505.90     1436.16     25.36 o 
   3  10   2      596.09      567.39     17.05 o 
   4  10   2      478.97      432.14     14.50 o 
   5  10   2      998.21      962.04     28.43 o 
   6  10   2      744.75      792.83     34.85 o 
   7  10   2      282.17      245.04     21.93 o 
   8  10   2       41.08       43.28     18.77 o 
   9  10   2      312.05      369.29     60.11 o 
  10  10   2       83.20      100.37     23.98 o 
 -11  11   2        4.26      -24.38     21.04 o 
 -10  11   2       86.72       93.89     19.14 o 
  -9  11   2       13.92       11.23     15.39 o 
  -8  11   2       90.79       74.38     20.09 o 
  -7  11   2      447.41      520.70     37.30 o 
  -6  11   2     1108.24     1110.52     35.68 o 
  -5  11   2      254.77      266.61     22.86 o 
  -4  11   2      341.11      332.23     12.76 o 
  -3  11   2     1682.11     1874.48     30.98 o 
  -2  11   2      564.21      536.55     15.92 o 
  -1  11   2     1788.40     1948.04     31.93 o 
   0  11   2      131.94      148.13      9.48 o 
   1  11   2      939.12     1099.03     21.73 o 
   2  11   2       38.59       12.12      7.95 o 
   3  11   2      664.57      690.57     19.57 o 
   4  11   2      194.93      172.61     14.85 o 
   5  11   2      932.74     1038.39     26.45 o 
   6  11   2       36.92       18.84     11.07 o 
   7  11   2      162.89      166.33     22.33 o 
   8  11   2       70.46        0.87     18.07 o 
   9  11   2       39.44       17.57     21.00 o 
  10  11   2       41.07       52.32     40.61 o 
 -11  12   2        7.00       -5.61     21.41 o 
 -10  12   2       48.86       62.54     23.25 o 
  -9  12   2       73.51       89.09     17.98 o 
  -8  12   2      116.15      131.34     23.65 o 
  -7  12   2      173.87      224.42     20.10 o 
  -6  12   2      222.67      270.65     20.06 o 
  -5  12   2       89.96       76.72     13.47 o 
  -4  12   2      295.11      327.67     15.16 o 
  -3  12   2        6.70       -0.73      9.28 o 
  -2  12   2      374.50      381.11     19.78 o 
  -1  12   2      159.32      228.16     11.82 o 
   0  12   2      932.57      862.60     20.02 o 
   1  12   2       95.64       97.41      8.98 o 
   2  12   2      188.49      151.79     12.79 o 
   3  12   2      253.59      247.23     16.85 o 
   4  12   2      131.36      150.14     12.76 o 
   5  12   2      106.18       86.65     14.26 o 
   6  12   2       85.68       53.16     14.10 o 
   7  12   2       55.68       38.59     19.06 o 
   8  12   2       28.78       -4.88     17.61 o 
   9  12   2        2.46      -10.25     18.63 o 
  10  12   2        2.03       26.45     22.22 o 
 -10  13   2       23.04       32.67     28.04 o 
  -9  13   2      149.59      164.51     26.30 o 
  -8  13   2      477.16      502.74     63.27 o 
  -7  13   2       40.87       60.82     15.90 o 
  -6  13   2      185.77      162.43     17.53 o 
  -5  13   2      697.66      841.21     29.37 o 
  -4  13   2      410.94      343.06     19.84 o 
  -3  13   2     1047.73     1128.21     26.12 o 
  -2  13   2      144.61      135.79     10.31 o 
  -1  13   2     1598.46     1704.81     30.79 o 
   0  13   2        2.72       -6.86      6.99 o 
   1  13   2     1157.17     1221.40     25.08 o 
   2  13   2       31.95       12.85      8.84 o 
   3  13   2      754.25      776.25     26.65 o 
   4  13   2      182.42      167.31     13.69 o 
   5  13   2      559.12      651.43     40.76 o 
   6  13   2      123.21      123.22     23.35 o 
   7  13   2      188.61      194.29     25.34 o 
   8  13   2       82.90       87.19     22.62 o 
   9  13   2       23.36       32.41     21.00 o 
 -10  14   2       10.04      -13.43     22.86 o 
  -9  14   2        0.84      -17.24     26.45 o 
  -8  14   2        3.54       34.58     19.35 o 
  -7  14   2        0.54       -5.51     16.63 o 
  -6  14   2        3.61       20.76     13.53 o 
  -5  14   2        5.82       30.23     13.10 o 
  -4  14   2       57.74       60.39     13.01 o 
  -3  14   2       48.11       32.12      8.78 o 
  -2  14   2       48.44       28.93      8.12 o 
  -1  14   2       40.58       41.52      9.17 o 
   0  14   2       50.84       81.48      9.82 o 
   1  14   2       65.86       40.89     10.52 o 
   2  14   2       58.28       56.10     10.79 o 
   3  14   2       21.42       14.20      7.17 o 
   4  14   2       31.39       19.26     13.75 o 
   5  14   2        0.04      -17.69     11.80 o 
   6  14   2        8.83        6.77     17.29 o 
   7  14   2        6.42       -3.87     17.63 o 
   8  14   2        5.02        1.21     19.01 o 
   9  14   2        4.34      -24.19     19.90 o 
  -9  15   2       27.40       -6.32     19.62 o 
  -8  15   2       94.79      110.93     23.38 o 
  -7  15   2       21.75       47.76     18.29 o 
  -6  15   2       57.29       46.43     17.87 o 
  -5  15   2      152.77      193.69     30.71 o 
  -4  15   2       54.41       53.23     13.65 o 
  -3  15   2      218.21      263.52     18.41 o 
  -2  15   2        0.03       -9.14      6.10 o 
  -1  15   2      496.82      494.14     18.42 o 
   0  15   2        1.65       -7.25     12.28 o 
   1  15   2      415.59      477.20     25.50 o 
   2  15   2       15.82       10.05     10.43 o 
   3  15   2      196.62      244.78     19.55 o 
   4  15   2       88.89       99.33     15.66 o 
   5  15   2      144.71      173.53     24.32 o 
   6  15   2       32.54       41.49     18.85 o 
   7  15   2       15.89        6.62     18.01 o 
   8  15   2       52.58       45.89     22.15 o 
  -8  16   2       12.83       -3.09     17.97 o 
  -7  16   2       23.68       14.14     18.19 o 
  -6  16   2       85.37       64.71     19.29 o 
  -5  16   2      109.98       42.06     17.20 o 
  -4  16   2       31.64       32.55     13.14 o 
  -3  16   2        3.80      -15.36     10.24 o 
  -2  16   2      217.79      214.45     15.16 o 
  -1  16   2        1.73       -6.52      9.58 o 
   0  16   2      487.40      456.23     20.82 o 
   1  16   2       46.93       26.77     11.17 o 
   2  16   2      159.65      129.17     14.00 o 
   3  16   2       16.39       -7.87     17.78 o 
   4  16   2      146.28      167.54     17.98 o 
   5  16   2       51.37       64.22     20.23 o 
   6  16   2      151.35      134.72     24.00 o 
   7  16   2        0.57      -21.54     17.97 o 
  -7  17   2        1.11       11.64     18.58 o 
  -6  17   2        1.78       -3.43     19.39 o 
  -5  17   2        1.91       -3.40     16.45 o 
  -4  17   2        0.91        0.78     20.38 o 
  -3  17   2       23.93       38.10     15.61 o 
  -2  17   2        2.02       -1.76     13.49 o 
  -1  17   2       46.37       38.38     11.76 o 
   0  17   2       17.11        9.53     16.09 o 
   1  17   2       29.92       21.22     11.52 o 
   2  17   2       98.58       98.14     14.11 o 
   3  17   2       53.44       93.82     19.95 o 
   4  17   2        0.17       15.75     17.09 o 
   5  17   2        0.01       36.11     18.80 o 
   6  17   2       12.65        9.99     22.45 o 
  -6  18   2       13.27        4.46     18.16 o 
  -5  18   2        8.98       -0.82     15.85 o 
  -4  18   2       87.84       77.97     22.85 o 
  -3  18   2       14.43       -2.71     31.10 o 
  -2  18   2       97.58       98.07     25.54 o 
  -1  18   2        6.00        1.63     11.43 o 
   0  18   2      282.11      298.71     19.05 o 
   1  18   2        6.09      -16.07     10.71 o 
   2  18   2       92.47      117.48     18.87 o 
   3  18   2       38.35       58.18     18.45 o 
   4  18   2      177.46      205.05     25.82 o 
   5  18   2        0.14      -18.00     16.92 o 
  -5  19   2        2.47        0.82     19.61 o 
  -4  19   2       18.89      -19.91     19.29 o 
  -3  19   2        0.30       -1.61     19.22 o 
  -2  19   2        0.43        3.86     24.21 o 
  -1  19   2        5.51        0.82     18.99 o 
   0  19   2       12.49       30.15     18.20 o 
   1  19   2      119.24       69.54     14.47 o 
   2  19   2       61.10       84.63     18.71 o 
   3  19   2       12.20       14.69     17.70 o 
   4  19   2       38.68       47.56     29.71 o 
  -2  20   2       33.47       47.17     22.27 o 
  -1  20   2        0.10        5.28     19.41 o 
   0  20   2       31.56       31.51     17.15 o 
   1  20   2        1.79       -1.42     13.77 o 
 -13   1   3      117.56       98.84     32.86 o 
 -12   1   3       37.09      -27.45     25.10 o 
 -11   1   3      539.04      470.30     56.16 o 
 -10   1   3      135.90       86.49     11.62 o 
  -9   1   3     1054.11     1146.11     43.45 o 
  -8   1   3     1275.02     1236.58     27.55 o 
  -7   1   3     3172.51     3589.27     54.56 o 
  -6   1   3     4081.32     3718.93     54.42 o 
  -5   1   3     3814.90     4084.33     57.53 o 
  -4   1   3     7710.21     7505.93    126.21 o 
  -3   1   3      291.25      293.56      7.99 o 
  -2   1   3     9870.78     8692.36    113.09 o 
  -1   1   3     1224.16     1491.47     20.52 o 
   0   1   3    13250.02    13761.52    173.89 o 
   1   1   3     1882.73     1706.73     24.12 o 
   2   1   3     8679.71     8035.05    105.62 o 
   3   1   3     2366.20     1972.77     32.41 o 
   4   1   3     9043.56     9133.23    112.62 o 
   5   1   3     1168.15      987.14     21.27 o 
   6   1   3     3606.71     3826.89     55.50 o 
   7   1   3      744.98      748.16     21.31 o 
   8   1   3     1046.72     1092.63     27.34 o 
   9   1   3      258.62      280.43     17.03 o 
  10   1   3       61.15       84.57     13.98 o 
  11   1   3      149.45      171.48     18.38 o 
  12   1   3        7.26       12.92     15.76 o 
 -13   2   3        1.43      -55.25     38.75 o 
 -12   2   3      136.83      109.22     32.12 o 
 -11   2   3       36.34        1.67     13.54 o 
 -10   2   3      451.39      486.47     24.73 o 
  -9   2   3      426.41      371.89     17.13 o 
  -8   2   3     1601.25     1777.34     30.12 o 
  -7   2   3     1794.42     1720.74     27.91 o 
  -6   2   3     4120.77     4461.24     57.82 o 
  -5   2   3     1158.31     1037.68     28.55 o 
  -4   2   3     3431.10     3402.00     43.19 o 
  -3   2   3      595.67      400.35      9.49 o 
  -2   2   3     1415.03     1851.97     27.43 o 
  -1   2   3      915.13     1061.66     17.29 o 
   0   2   3      928.07      850.16     13.69 o 
   1   2   3    12991.34    12898.36    151.57 o 
   2   2   3     1008.49      857.52     15.50 o 
   3   2   3    11182.41    11536.96    138.70 o 
   4   2   3      538.93      489.59     15.49 o 
   5   2   3     2214.98     2227.20     35.38 o 
   6   2   3      276.95      268.70     15.24 o 
   7   2   3      420.78      443.51     17.63 o 
   8   2   3      152.01      168.32     14.01 o 
   9   2   3       31.90       32.49     11.65 o 
  10   2   3      121.18      131.06     17.57 o 
  11   2   3       11.42      -14.09     13.16 o 
  12   2   3       23.81       11.18     17.32 o 
 -13   3   3       10.69      -38.07     25.38 o 
 -12   3   3       36.94       -7.42     18.72 o 
 -11   3   3      161.64      145.49     18.60 o 
 -10   3   3       33.38       22.48     12.75 o 
  -9   3   3      151.80      132.19     15.40 o 
  -8   3   3      323.33      291.05     12.27 o 
  -7   3   3     1017.34     1029.11     19.69 o 
  -6   3   3      363.32      339.75     10.53 o 
  -5   3   3     1753.59     1803.04     25.86 o 
  -4   3   3     1520.20     1344.89     22.81 o 
  -3   3   3      398.26      511.34     11.41 o 
  -2   3   3       44.25       48.80      3.69 o 
  -1   3   3     9648.66    10270.41    121.18 o 
   0   3   3     4334.51     4106.98     58.49 o 
   1   3   3      114.31       79.85      4.67 o 
   2   3   3     6365.61     6670.64     90.87 o 
   3   3   3      654.88      692.90     15.26 o 
   4   3   3     1187.78     1045.12     20.45 o 
   5   3   3        0.76       -6.42      6.11 o 
   6   3   3       75.64       51.85      9.60 o 
   7   3   3      528.13      470.47     17.76 o 
   8   3   3      297.40      328.05     17.81 o 
   9   3   3      172.92      212.68     15.65 o 
  10   3   3       45.05       39.58     14.34 o 
  11   3   3       35.66       60.10     15.19 o 
  12   3   3        5.25       -1.72     17.56 o 
 -13   4   3        0.10      -26.53     17.69 o 
 -12   4   3      385.90      427.74     27.53 o 
 -11   4   3        0.29      -19.65     13.90 o 
 -10   4   3      476.89      501.66     25.75 o 
  -9   4   3      766.56      750.54     31.26 o 
  -8   4   3     1778.15     1914.70     35.97 o 
  -7   4   3     2530.58     2448.19     47.54 o 
  -6   4   3     3892.33     4170.29     60.93 o 
  -5   4   3     5888.45     5784.42     92.85 o 
  -4   4   3     6072.45     6895.43     93.47 o 
  -3   4   3    12264.27    12417.96    162.28 o 
  -2   4   3     1468.27     1511.79     21.89 o 
  -1   4   3    16026.54    16048.80    205.82 o 
   0   4   3     2248.02     2364.66     40.17 o 
   1   4   3     5559.63     4855.55     66.79 o 
   2   4   3      918.15      691.75     16.11 o 
   3   4   3     7406.31     7867.09     97.41 o 
   4   4   3     3542.26     3654.82     50.63 o 
   5   4   3     4561.05     4300.80     59.40 o 
   6   4   3     1150.75     1131.92     43.04 o 
   7   4   3     1611.24     1713.80     35.54 o 
   8   4   3      222.49      208.41     14.74 o 
   9   4   3       35.57       71.13     12.60 o 
  10   4   3      304.25      277.76     20.34 o 
  11   4   3       25.34       59.43     16.78 o 
 -13   5   3        1.04      -17.74     19.82 o 
 -12   5   3        2.67       -6.90     15.52 o 
 -11   5   3       32.15       25.22     15.84 o 
 -10   5   3       32.74       -3.32     12.74 o 
  -9   5   3      215.06      185.91     17.30 o 
  -8   5   3       51.70       15.86     11.98 o 
  -7   5   3      157.51      193.10     10.62 o 
  -6   5   3      513.43      478.77     21.97 o 
  -5   5   3      649.72      751.60     21.99 o 
  -4   5   3      241.81      362.86     17.40 o 
  -3   5   3     1108.95     1000.27     16.15 o 
  -2   5   3      536.71      701.06     13.16 o 
  -1   5   3     2272.91     2385.14     32.52 o 
   0   5   3     7993.52     8517.26    102.60 o 
   1   5   3      170.13      109.35      8.40 o 
   2   5   3      333.83      426.95     13.31 o 
   3   5   3      506.60      552.00     15.50 o 
   4   5   3     1357.81     1514.94     26.23 o 
   5   5   3      220.90      219.11     11.40 o 
   6   5   3        0.22      -11.22      7.48 o 
   7   5   3      101.22      100.19     11.40 o 
   8   5   3        9.47       -5.99     11.03 o 
   9   5   3       22.64       38.69     13.36 o 
  10   5   3        0.35       -8.35     14.06 o 
  11   5   3       23.54       28.00     20.03 o 
 -13   6   3        9.02      -25.06     16.71 o 
 -12   6   3      243.41      261.07     24.43 o 
 -11   6   3       23.57       18.46     16.14 o 
 -10   6   3      587.90      507.31     26.89 o 
  -9   6   3       61.90       31.79     13.40 o 
  -8   6   3       99.46       85.52     13.97 o 
  -7   6   3     4039.41     3980.42     83.46 o 
  -6   6   3     3937.32     4278.35     74.94 o 
  -5   6   3      796.19      630.54     24.41 o 
  -4   6   3        2.54       -5.62      3.75 o 
  -3   6   3    10363.83    10042.06    120.08 o 
  -2   6   3      412.64      526.46     12.05 o 
  -1   6   3    12413.88    12600.19    149.45 o 
   0   6   3      283.99      304.59     10.41 o 
   1   6   3    14817.76    14032.45    181.23 o 
   2   6   3       10.27       42.29      7.60 o 
   3   6   3     5977.90     5844.61     75.05 o 
   4   6   3      135.86       79.16      9.79 o 
   5   6   3      490.86      470.27     15.42 o 
   6   6   3      507.57      538.47     17.84 o 
   7   6   3        4.02        4.73     11.33 o 
   8   6   3     1412.05     1438.81     35.65 o 
   9   6   3      262.22      302.67     22.45 o 
  10   6   3      109.25      135.47     19.61 o 
  11   6   3       15.56       26.68     20.56 o 
 -12   7   3        0.14       23.04     18.38 o 
 -11   7   3      310.43      286.08     24.18 o 
 -10   7   3        2.30       -2.49     14.19 o 
  -9   7   3       87.29       72.08     14.32 o 
  -8   7   3     1670.46     1598.13     40.78 o 
  -7   7   3     2006.81     2137.23     51.86 o 
  -6   7   3     2050.46     2098.21     45.13 o 
  -5   7   3     1962.15     2060.82     42.38 o 
  -4   7   3     3577.73     3558.47     46.85 o 
  -3   7   3       95.79      202.93      8.26 o 
  -2   7   3    12131.41    13803.93    163.53 o 
  -1   7   3     1490.56     1364.37     22.34 o 
   0   7   3     9372.62     9161.25    111.29 o 
   1   7   3        8.89       11.44      5.60 o 
   2   7   3      423.65      391.66     13.71 o 
   3   7   3     4285.50     4543.37     66.91 o 
   4   7   3     5938.64     6131.97     88.50 o 
   5   7   3      188.64      137.87     10.25 o 
   6   7   3      573.30      664.14     19.64 o 
   7   7   3      647.09      731.74     33.14 o 
   8   7   3      257.42      281.47     21.20 o 
   9   7   3      165.75      149.07     18.95 o 
  10   7   3       54.33       71.88     21.74 o 
  11   7   3       32.07       27.76     20.26 o 
 -12   8   3        4.48        6.09     18.16 o 
 -11   8   3       20.37       19.41     17.28 o 
 -10   8   3       56.76       62.21     16.42 o 
  -9   8   3        0.15      -18.94     12.63 o 
  -8   8   3      159.07      131.99     21.26 o 
  -7   8   3      948.15     1016.37     36.64 o 
  -6   8   3       76.94       62.09     13.92 o 
  -5   8   3      294.28      264.13     15.98 o 
  -4   8   3      210.75      249.27      9.50 o 
  -3   8   3     2741.41     2263.70     33.20 o 
  -2   8   3       20.86       34.41      9.45 o 
  -1   8   3     2630.12     2785.23     39.26 o 
   0   8   3      115.37       92.55      6.73 o 
   1   8   3     1986.88     1708.76     30.69 o 
   2   8   3       21.96       57.86      8.14 o 
   3   8   3        4.43       17.33      5.70 o 
   4   8   3      598.38      677.04     19.64 o 
   5   8   3       52.08       55.31      8.76 o 
   6   8   3      139.09      128.59     12.48 o 
   7   8   3        2.53       -1.41     11.90 o 
   8   8   3       79.38       87.61     16.50 o 
   9   8   3        0.02       -2.48     14.38 o 
  10   8   3       27.11       42.47     20.19 o 
  11   8   3        1.44       16.82     25.76 o 
 -12   9   3       10.01      -20.31     17.34 o 
 -11   9   3      321.28      320.09     26.44 o 
 -10   9   3       30.63       19.30     16.24 o 
  -9   9   3      479.87      569.17     36.75 o 
  -8   9   3      611.77      709.69     38.90 o 
  -7   9   3     1226.89     1359.83     37.86 o 
  -6   9   3     1889.68     2047.57     51.99 o 
  -5   9   3     1254.75     1310.53     33.64 o 
  -4   9   3     3409.88     3476.08     47.62 o 
  -3   9   3      363.64      331.23     13.90 o 
  -2   9   3     6805.63     6514.64     82.51 o 
  -1   9   3        3.69       -6.03      5.92 o 
   0   9   3     8090.83     8275.46    102.66 o 
   1   9   3      110.31      120.26     14.93 o 
   2   9   3     4466.14     4523.74     67.20 o 
   3   9   3      375.85      349.00     11.98 o 
   4   9   3     1961.53     1940.39     42.34 o 
   5   9   3      661.77      626.88     26.35 o 
   6   9   3      492.31      534.06     26.68 o 
   7   9   3      458.07      470.79     24.89 o 
   8   9   3      111.39      113.17     17.30 o 
   9   9   3      317.31      276.19     28.31 o 
  10   9   3       71.20       39.18     30.00 o 
 -12  10   3       17.58       17.43     18.14 o 
 -11  10   3        6.59       33.06     18.19 o 
 -10  10   3       25.65       11.56     16.22 o 
  -9  10   3        1.80      -15.34     14.07 o 
  -8  10   3      164.92      151.18     18.34 o 
  -7  10   3       26.20       51.86     13.61 o 
  -6  10   3      630.14      659.44     26.57 o 
  -5  10   3       22.48       34.78     11.03 o 
  -4  10   3      455.30      395.50     15.35 o 
  -3  10   3      107.12      120.48      8.64 o 
  -2  10   3      197.06      158.34      9.61 o 
  -1  10   3       60.90       66.80     12.18 o 
   0  10   3       35.03       48.01      6.84 o 
   1  10   3      391.35      432.53     13.49 o 
   2  10   3      225.66      236.98     13.20 o 
   3  10   3      140.28      172.11     12.19 o 
   4  10   3      111.76       83.46     12.61 o 
   5  10   3      375.92      352.15     19.89 o 
   6  10   3        0.89      -15.94     10.63 o 
   7  10   3       22.31       -3.76     13.98 o 
   8  10   3       52.14       28.48     13.83 o 
   9  10   3       67.75       91.62     22.93 o 
  10  10   3        0.42      -16.70     19.12 o 
 -11  11   3       91.12      117.74     21.37 o 
 -10  11   3        6.81      -22.30     14.87 o 
  -9  11   3       99.72      128.41     18.99 o 
  -8  11   3      407.66      466.56     26.64 o 
  -7  11   3      608.42      543.48     26.75 o 
  -6  11   3      437.38      440.66     37.48 o 
  -5  11   3      343.52      319.23     19.03 o 
  -4  11   3      929.09      969.22     20.35 o 
  -3  11   3      115.19       98.78      8.82 o 
  -2  11   3     1404.58     1385.96     25.58 o 
  -1  11   3       74.36       85.32      8.49 o 
   0  11   3     2195.85     2059.50     33.33 o 
   1  11   3      324.02      308.56     12.51 o 
   2  11   3     1066.76     1078.92     25.84 o 
   3  11   3      137.15      142.98     11.99 o 
   4  11   3      470.51      366.50     16.77 o 
   5  11   3      235.21      247.34     18.04 o 
   6  11   3      229.53      285.78     20.70 o 
   7  11   3      122.76      103.21     16.40 o 
   8  11   3       25.72        3.64     17.86 o 
   9  11   3       82.01      129.55     26.19 o 
  10  11   3        6.41       -4.84     18.99 o 
 -11  12   3        2.84      -27.57     18.38 o 
 -10  12   3      164.37      159.26     24.68 o 
  -9  12   3        3.50       -2.02     17.59 o 
  -8  12   3      287.13      324.21     23.76 o 
  -7  12   3       60.62      113.00     16.58 o 
  -6  12   3      268.85      194.40     18.09 o 
  -5  12   3      408.32      397.83     22.35 o 
  -4  12   3      256.91      222.93     16.29 o 
  -3  12   3     1471.47     1567.61     30.16 o 
  -2  12   3      285.13      228.75     11.78 o 
  -1  12   3     1800.47     1875.33     32.16 o 
   0  12   3       56.74       62.04      8.33 o 
   1  12   3     1124.81     1108.50     26.43 o 
   2  12   3        0.05       -5.84      7.93 o 
   3  12   3      538.02      589.15     20.84 o 
   4  12   3      102.17       95.73     11.71 o 
   5  12   3      465.38      430.67     22.99 o 
   6  12   3       86.27       67.40     19.42 o 
   7  12   3      117.96      122.12     23.15 o 
   8  12   3      121.37      111.16     42.43 o 
   9  12   3       52.15       49.08     22.53 o 
 -10  13   3        1.74      -21.48     18.61 o 
  -9  13   3       18.66       13.43     19.17 o 
  -8  13   3        0.57        3.77     15.14 o 
  -7  13   3        3.53       14.07     14.07 o 
  -6  13   3       17.67       32.80     13.52 o 
  -5  13   3       10.58        1.13     11.88 o 
  -4  13   3       82.19      106.80     14.05 o 
  -3  13   3        2.71       -2.41      7.60 o 
  -2  13   3       20.49       12.44      7.48 o 
  -1  13   3       90.48       83.61      9.53 o 
   0  13   3       12.64       13.47      8.60 o 
   1  13   3       74.55       39.71      9.85 o 
   2  13   3       11.43       10.44      8.91 o 
   3  13   3       24.97       23.75      9.98 o 
   4  13   3        0.22        4.18      9.62 o 
   5  13   3       34.20       37.27     14.04 o 
   6  13   3        0.12      -10.60     12.66 o 
   7  13   3        8.16       11.72     17.99 o 
   8  13   3        0.80      -14.00     18.97 o 
   9  13   3        0.10      -14.89     19.03 o 
 -10  14   3       52.69       53.05     23.22 o 
  -9  14   3       24.94       35.52     20.44 o 
  -8  14   3      108.13       89.45     21.59 o 
  -7  14   3      131.80      168.26     19.34 o 
  -6  14   3      186.34      210.48     19.49 o 
  -5  14   3      352.24      423.51     23.31 o 
  -4  14   3      154.81      101.90     14.66 o 
  -3  14   3      456.17      478.07     24.26 o 
  -2  14   3        1.40       -9.69      6.46 o 
  -1  14   3     1025.70     1117.27     38.56 o 
   0  14   3        2.77      -11.60      8.79 o 
   1  14   3      649.19      646.04     22.28 o 
   2  14   3       71.13       69.97     11.59 o 
   3  14   3      511.42      541.19     21.40 o 
   4  14   3       87.72       94.19     24.90 o 
   5  14   3      237.72      241.58     20.44 o 
   6  14   3       80.28      134.96     22.52 o 
   7  14   3       71.81       71.44     22.18 o 
   8  14   3       50.88       49.94     21.95 o 
  -9  15   3       32.46        2.40     19.62 o 
  -8  15   3        3.19       -0.32     24.34 o 
  -7  15   3       33.72       23.13     17.66 o 
  -6  15   3       18.48       21.68     13.81 o 
  -5  15   3       22.50        1.74     12.60 o 
  -4  15   3      111.42      107.61     18.30 o 
  -3  15   3       70.17       47.41     12.90 o 
  -2  15   3      126.65      142.95     14.85 o 
  -1  15   3       72.16       53.96     11.29 o 
   0  15   3      155.04      142.93     13.66 o 
   1  15   3       15.08        2.00      9.84 o 
   2  15   3      177.61      134.88     13.64 o 
   3  15   3        0.37      -11.56      9.87 o 
   4  15   3      106.17      105.48     16.32 o 
   5  15   3        2.73      -15.75     13.01 o 
   6  15   3       38.26       46.51     20.76 o 
   7  15   3        3.20      -18.82     18.28 o 
  -8  16   3       12.27        9.56     18.48 o 
  -7  16   3       22.88       21.29     18.57 o 
  -6  16   3        4.39       12.04     16.47 o 
  -5  16   3      110.57      110.96     20.73 o 
  -4  16   3       30.05       17.34     13.16 o 
  -3  16   3       74.67       99.40     17.05 o 
  -2  16   3        0.02      -10.19      8.09 o 
  -1  16   3       37.65       45.81     11.54 o 
   0  16   3      161.16      168.46     14.88 o 
   1  16   3      350.86      391.66     19.92 o 
   2  16   3        4.34       -7.13     10.58 o 
   3  16   3       75.86      118.37     16.66 o 
   4  16   3       21.86       23.18     14.24 o 
   5  16   3       23.82       33.57     18.64 o 
   6  16   3       22.83       46.67     20.99 o 
   7  16   3        4.48        9.23     20.08 o 
  -7  17   3       54.18       51.14     20.23 o 
  -6  17   3       29.29       11.90     31.94 o 
  -5  17   3       18.49       11.95     15.48 o 
  -4  17   3      161.97      189.48     22.15 o 
  -3  17   3       43.25       24.64     14.71 o 
  -2  17   3      189.86      170.99     23.97 o 
  -1  17   3       22.11       17.78     11.35 o 
   0  17   3      275.79      276.76     18.12 o 
   1  17   3       41.84       38.91     12.23 o 
   2  17   3       54.21       74.09     13.51 o 
   3  17   3       33.60       36.17     14.96 o 
   4  17   3       95.66      104.81     21.21 o 
   5  17   3       32.04       13.91     18.46 o 
   6  17   3       70.29       70.13     23.54 o 
  -6  18   3       13.23       11.18     20.63 o 
  -5  18   3        8.85        9.90     19.28 o 
  -4  18   3        0.08        8.59     18.37 o 
  -3  18   3        1.32       21.21     15.74 o 
  -2  18   3       14.62        1.75     15.02 o 
  -1  18   3        2.00       12.70     13.59 o 
   0  18   3        0.26       -6.85     11.08 o 
   1  18   3        9.10        0.25     12.01 o 
   2  18   3       21.35       29.47     15.55 o 
   3  18   3        1.25        7.30     20.75 o 
   4  18   3        0.16      -19.40     22.97 o 
   5  18   3       10.14       15.93     18.66 o 
  -5  19   3        1.70      -22.49     18.08 o 
  -4  19   3       60.60       99.98     41.97 o 
  -3  19   3       11.03       13.51     19.96 o 
  -2  19   3       30.74       35.68     21.71 o 
  -1  19   3       11.62       21.80     20.41 o 
   0  19   3      202.05      225.44     18.18 o 
   1  19   3       33.47       18.17     12.63 o 
   2  19   3        3.01        1.58     17.44 o 
   3  19   3       50.04       67.38     20.69 o 
  -2  20   3        1.08      -24.82     25.41 o 
  -1  20   3      111.94       47.58     32.70 o 
   0  20   3       91.97       89.30     24.45 o 
 -13   0   4      213.80      178.84     51.41 o 
 -12   0   4       25.97       57.03     40.42 o 
 -11   0   4      706.61      869.74     77.79 o 
 -10   0   4      175.38      105.05     18.95 o 
  -9   0   4     1381.64     1590.98     41.61 o 
  -8   0   4     2026.76     1904.36     44.34 o 
  -7   0   4     3613.47     4043.79     76.48 o 
  -6   0   4     4526.70     4332.70     79.49 o 
  -5   0   4     1929.01     1776.15     36.76 o 
  -4   0   4    12105.03    10657.56    214.86 o 
  -3   0   4     3360.43     3651.09    123.89 o 
  -2   0   4    10883.81     9509.35    159.34 o 
  -1   0   4        6.95       55.26      7.69 o 
   0   0   4    12664.01    12097.27    202.28 o 
   1   0   4      114.46      207.19     21.20 o 
   2   0   4     8503.25     8457.45    145.89 o 
   3   0   4     1133.83     1025.27     27.55 o 
   4   0   4     6485.66     6642.07    120.61 o 
   5   0   4     1621.24     1406.20     38.32 o 
   6   0   4     3945.36     4047.05    135.96 o 
   7   0   4       85.60      100.58     16.26 o 
   8   0   4      202.48      215.85     21.75 o 
   9   0   4      288.32      295.66     25.23 o 
  10   0   4       55.94       66.69     18.79 o 
  11   0   4       59.07       38.31     38.03 o 
 -13   1   4        0.05       31.09     28.30 o 
 -12   1   4       46.57        4.32     26.59 o 
 -11   1   4        0.89      -10.61     20.64 o 
 -10   1   4       63.90       35.17     12.25 o 
  -9   1   4      125.68       71.47      9.18 o 
  -8   1   4      353.37      384.49     14.81 o 
  -7   1   4      398.81      355.68     12.86 o 
  -6   1   4      524.56      510.67     13.48 o 
  -5   1   4     1119.53      938.31     18.20 o 
  -4   1   4     1081.78     1149.71     19.28 o 
  -3   1   4      315.91      290.46      8.60 o 
  -2   1   4        9.19       -1.60      2.06 o 
  -1   1   4     1026.33      817.73     13.77 o 
   0   1   4      448.70      274.46      8.55 o 
   1   1   4     5688.07     6115.05     82.18 o 
   2   1   4      131.73      137.55      9.90 o 
   3   1   4     2025.31     1992.50     33.68 o 
   4   1   4       78.94       56.33      7.42 o 
   5   1   4      869.14      975.77     22.26 o 
   6   1   4        4.29       10.55      9.74 o 
   7   1   4       28.62        8.52      9.71 o 
   8   1   4      235.03      191.38     14.82 o 
   9   1   4       39.03       19.13     11.52 o 
  10   1   4       33.78       10.39     12.36 o 
  11   1   4        8.69      -10.15     13.11 o 
 -13   2   4      144.68      145.01     34.79 o 
 -12   2   4       10.14      -10.53     24.91 o 
 -11   2   4      378.44      419.46     28.11 o 
 -10   2   4      133.26       72.88     13.97 o 
  -9   2   4      727.03      817.43     27.69 o 
  -8   2   4      783.12      686.39     17.19 o 
  -7   2   4     1370.11     1439.72     24.12 o 
  -6   2   4     2816.16     2630.40     39.23 o 
  -5   2   4      470.65      615.83     13.03 o 
  -4   2   4     6902.41     6845.89     83.18 o 
  -3   2   4      106.89      193.71      8.29 o 
  -2   2   4     7136.19     8107.11    106.52 o 
  -1   2   4      754.89      505.49     11.47 o 
   0   2   4     5752.28     4565.05     57.19 o 
   1   2   4     3019.98     2521.42     38.17 o 
   2   2   4    10509.49    10548.95    127.20 o 
   3   2   4        6.56       -0.05      4.87 o 
   4   2   4     3195.55     3199.40     55.15 o 
   5   2   4       11.51       -0.07      5.89 o 
   6   2   4      878.91      959.44     23.42 o 
   7   2   4      163.03      182.20     13.79 o 
   8   2   4       74.04      102.63     12.84 o 
   9   2   4      275.56      249.27     16.88 o 
  10   2   4       24.26       20.09     12.39 o 
  11   2   4       62.57       51.88     15.35 o 
 -13   3   4        0.03      -16.02     29.05 o 
 -12   3   4      259.47      230.17     30.44 o 
 -11   3   4        2.28      -19.84     13.23 o 
 -10   3   4      378.68      430.67     23.19 o 
  -9   3   4      565.62      478.05     22.75 o 
  -8   3   4     1732.91     1862.02     30.49 o 
  -7   3   4     1560.38     1335.53     22.70 o 
  -6   3   4     1588.52     1936.16     28.60 o 
  -5   3   4     5778.60     5937.73     73.52 o 
  -4   3   4     2865.66     3220.97     51.92 o 
  -3   3   4     7941.46     8402.07    100.73 o 
  -2   3   4     1700.88     1434.63     50.36 o 
  -1   3   4    13387.50    12686.61    149.70 o 
   0   3   4      231.09      343.84      9.43 o 
   1   3   4     9184.02     9191.77    110.92 o 
   2   3   4     2804.53     2666.75     37.55 o 
   3   3   4     5922.66     6171.44     78.77 o 
   4   3   4      687.08      646.76     16.69 o 
   5   3   4     1621.45     1846.79     32.14 o 
   6   3   4      853.64      770.53     22.89 o 
   7   3   4      871.60      997.43     27.45 o 
   8   3   4      245.19      256.70     16.26 o 
   9   3   4       55.69       32.42     13.36 o 
  10   3   4      144.83      104.65     16.44 o 
  11   3   4        5.44       -4.05     17.31 o 
 -13   4   4        0.10        6.83     29.89 o 
 -12   4   4       52.03        2.70     15.84 o 
 -11   4   4      111.19      135.10     21.13 o 
 -10   4   4       37.27       -7.41     12.17 o 
  -9   4   4       27.38       11.77     15.35 o 
  -8   4   4        5.58       -5.78     11.09 o 
  -7   4   4      238.48      224.15     21.76 o 
  -6   4   4      414.35      436.76     12.53 o 
  -5   4   4       65.77       71.41      5.99 o 
  -4   4   4        0.77       -7.43      7.40 o 
  -3   4   4     2577.85     2442.60     33.37 o 
  -2   4   4      874.31      808.06     16.30 o 
  -1   4   4      351.41      257.44      8.35 o 
   0   4   4      106.90      163.18     13.33 o 
   1   4   4      656.37      564.05     11.98 o 
   2   4   4       51.66      178.53      7.91 o 
   3   4   4      233.46      250.13     10.51 o 
   4   4   4        0.63        0.18      6.28 o 
   5   4   4       35.41       15.14      7.48 o 
   6   4   4       59.67       60.94      9.68 o 
   7   4   4        9.17        8.10      9.52 o 
   8   4   4       10.62       26.10     10.68 o 
   9   4   4       21.30       10.74     11.34 o 
  10   4   4        0.99       -9.57     14.20 o 
  11   4   4        0.39        5.92     14.15 o 
 -13   5   4        6.64       -8.66     40.93 o 
 -12   5   4      311.02      337.51     26.03 o 
 -11   5   4       47.09       20.58     15.20 o 
 -10   5   4      774.26      791.97     30.86 o 
  -9   5   4      368.13      333.82     23.76 o 
  -8   5   4     1530.38     1732.22     40.91 o 
  -7   5   4     1209.95     1164.54     31.12 o 
  -6   5   4     2006.89     2131.47     55.14 o 
  -5   5   4     2319.28     2034.19     33.52 o 
  -4   5   4       63.46       84.32      9.33 o 
  -3   5   4    29572.60    30735.51    392.15 o 
  -2   5   4     3512.61     4360.96     61.74 o 
  -1   5   4    13634.76    14403.06    186.97 o 
   0   5   4     1342.14     1279.20     22.83 o 
   1   5   4     7062.15     6997.94     95.08 o 
   2   5   4     1409.68     1408.98     26.82 o 
   3   5   4     4884.63     4784.13     63.42 o 
   4   5   4     1147.95     1122.82     22.58 o 
   5   5   4     2506.90     2549.38     40.44 o 
   6   5   4      262.45      238.97     13.70 o 
   7   5   4       22.29       64.42     10.99 o 
   8   5   4     1014.21     1088.54     38.59 o 
   9   5   4      181.54      215.82     21.16 o 
  10   5   4      194.12      193.68     20.94 o 
  11   5   4       24.99        3.73     18.55 o 
 -13   6   4       57.19       28.98     18.66 o 
 -12   6   4       13.87        6.48     16.85 o 
 -11   6   4      139.53      114.43     19.35 o 
 -10   6   4        9.37      -19.80     13.20 o 
  -9   6   4       56.07       53.92     13.76 o 
  -8   6   4     1100.14     1099.53     41.30 o 
  -7   6   4     1962.06     2090.25     63.45 o 
  -6   6   4      679.43      671.81     23.25 o 
  -5   6   4     3025.30     3149.11     57.49 o 
  -4   6   4     3372.30     3637.14     54.08 o 
  -3   6   4     7382.61     8313.40    101.16 o 
  -2   6   4     1010.86     1001.60     23.82 o 
  -1   6   4       90.82      147.09      7.43 o 
   0   6   4     2324.95     2821.12     49.04 o 
   1   6   4        8.74       -9.07      7.36 o 
   2   6   4     2354.90     2381.27     39.39 o 
   3   6   4      174.12      183.48      9.16 o 
   4   6   4     3132.19     3322.88     48.17 o 
   5   6   4        0.47       -9.30      7.42 o 
   6   6   4      226.92      202.24     12.90 o 
   7   6   4      208.65      204.37     15.74 o 
   8   6   4      240.25      247.72     17.74 o 
   9   6   4        5.94       10.12     14.46 o 
  10   6   4        1.95       18.16     15.54 o 
  11   6   4       28.86       12.97     26.67 o 
 -13   7   4        0.75      -26.55     17.70 o 
 -12   7   4       64.83       75.64     19.79 o 
 -11   7   4       46.14       32.31     16.24 o 
 -10   7   4      189.41      194.37     20.03 o 
  -9   7   4       91.32       63.31     18.40 o 
  -8   7   4       13.88       17.99     13.47 o 
  -7   7   4     2738.78     2920.56     59.00 o 
  -6   7   4     2461.18     2534.59     53.38 o 
  -5   7   4      636.44      604.09     21.54 o 
  -4   7   4       86.54       57.65     11.12 o 
  -3   7   4     6281.62     6389.33     80.05 o 
  -2   7   4     3273.53     3054.47     42.15 o 
  -1   7   4      239.52      158.83      9.44 o 
   0   7   4      798.30      930.21     20.49 o 
   1   7   4     2923.62     2773.35     52.18 o 
   2   7   4      585.18      512.49     19.51 o 
   3   7   4     1536.05     1532.46     30.72 o 
   4   7   4      760.21      832.63     19.26 o 
   5   7   4      546.36      548.67     23.48 o 
   6   7   4      303.13      296.11     23.62 o 
   7   7   4       52.03       55.77     11.80 o 
   8   7   4      158.25      153.14     18.76 o 
   9   7   4       30.60       54.28     16.45 o 
  10   7   4       31.46        4.65     19.25 o 
 -12   8   4        0.08      -13.34     16.58 o 
 -11   8   4      351.37      345.54     26.17 o 
 -10   8   4       78.65       66.31     16.92 o 
  -9   8   4     1474.15     1636.56     44.21 o 
  -8   8   4       15.52       21.59     12.67 o 
  -7   8   4     1003.80     1075.81     33.04 o 
  -6   8   4     1116.93     1109.30     31.37 o 
  -5   8   4     1063.65     1201.30     31.33 o 
  -4   8   4     2705.36     2932.21     40.93 o 
  -3   8   4      408.50      541.97     24.14 o 
  -2   8   4    28801.59    28970.07    345.40 o 
  -1   8   4     8838.39     8996.10    110.49 o 
   0   8   4     2309.73     2149.57     32.37 o 
   1   8   4        9.25        0.93      6.76 o 
   2   8   4     4819.79     4948.72     72.78 o 
   3   8   4        6.08        0.67      8.92 o 
   4   8   4     2329.18     2385.36     49.02 o 
   5   8   4      328.69      399.54     18.43 o 
   6   8   4      504.91      463.58     20.55 o 
   7   8   4      217.90      202.64     17.63 o 
   8   8   4       30.72       46.84     17.30 o 
   9   8   4      383.41      358.62     25.32 o 
  10   8   4      101.50      124.99     24.66 o 
 -12   9   4        0.19      -14.36     16.60 o 
 -11   9   4       26.09       23.71     25.76 o 
 -10   9   4        2.93      -20.73     13.82 o 
  -9   9   4      183.60      167.76     22.27 o 
  -8   9   4      130.82      151.74     17.69 o 
  -7   9   4       30.34       21.28     25.81 o 
  -6   9   4       53.80       49.08     11.92 o 
  -5   9   4       31.07       30.08     10.39 o 
  -4   9   4      509.66      524.25     13.71 o 
  -3   9   4     1374.17     1502.14     25.75 o 
  -2   9   4     1281.86     1259.08     43.24 o 
  -1   9   4      628.29      734.77     16.96 o 
   0   9   4      823.25      870.45     21.44 o 
   1   9   4      198.58      193.12     11.92 o 
   2   9   4        2.66       15.85     11.44 o 
   3   9   4      398.95      380.72     16.50 o 
   4   9   4      238.11      235.74     14.41 o 
   5   9   4        2.28      -14.41     10.11 o 
   6   9   4       15.92       -3.68      9.93 o 
   7   9   4       10.74       -5.06     12.57 o 
   8   9   4        5.43       17.18     18.39 o 
   9   9   4        0.09      -13.07     24.74 o 
  10   9   4        0.02       35.35     20.65 o 
 -12  10   4        0.03       31.73     18.62 o 
 -11  10   4      165.05      216.61     23.01 o 
 -10  10   4       18.90       22.91     16.06 o 
  -9  10   4      352.84      424.82     30.86 o 
  -8  10   4      300.92      362.17     23.69 o 
  -7  10   4      626.49      626.41     27.16 o 
  -6  10   4      671.23      797.72     28.34 o 
  -5  10   4      541.90      503.41     21.94 o 
  -4  10   4     1888.97     1859.65     30.16 o 
  -3  10   4      266.68      231.87     16.03 o 
  -2  10   4     3844.48     3685.05     56.84 o 
  -1  10   4       42.87       32.70      8.68 o 
   0  10   4     2481.11     2636.18     39.25 o 
   1  10   4      263.86      318.48     20.56 o 
   2  10   4     3137.20     3303.89     54.31 o 
   3  10   4      135.53      131.92     11.95 o 
   4  10   4     1133.80     1168.00     28.66 o 
   5  10   4      156.49      157.54     19.20 o 
   6  10   4      285.63      286.50     17.44 o 
   7  10   4      210.44      226.97     20.15 o 
   8  10   4       65.70       87.92     19.85 o 
   9  10   4      113.08      112.89     24.27 o 
  10  10   4       13.49        3.02     20.00 o 
 -11  11   4        0.01      -14.78     25.34 o 
 -10  11   4      135.27      119.31     19.80 o 
  -9  11   4        3.29      -25.24     17.88 o 
  -8  11   4      127.13      105.30     17.51 o 
  -7  11   4       31.94       25.67     13.62 o 
  -6  11   4      189.40      142.50     15.30 o 
  -5  11   4       94.20       67.04     15.67 o 
  -4  11   4        0.96        0.06      7.52 o 
  -3  11   4     2041.64     2177.56     35.04 o 
  -2  11   4      238.03      231.51     12.58 o 
  -1  11   4     1441.20     1317.63     24.97 o 
   0  11   4      223.91      253.09     14.08 o 
   1  11   4      827.00      888.06     23.69 o 
   2  11   4        7.17       -0.01      8.14 o 
   3  11   4      429.64      402.44     18.14 o 
   4  11   4       42.69       27.23      9.87 o 
   5  11   4      380.42      293.34     22.10 o 
   6  11   4       11.78      -17.71     11.81 o 
   7  11   4       39.83       23.46     14.27 o 
   8  11   4       70.81       54.72     21.37 o 
   9  11   4       30.90       45.51     21.40 o 
 -11  12   4       16.37       53.73     19.61 o 
 -10  12   4       17.80       13.51     18.00 o 
  -9  12   4       74.77       36.90     17.24 o 
  -8  12   4       28.84       19.38     15.16 o 
  -7  12   4       39.98       19.54     14.03 o 
  -6  12   4      174.02      235.18     19.10 o 
  -5  12   4        6.06        7.95     10.70 o 
  -4  12   4      282.37      277.31     19.33 o 
  -3  12   4        3.54        8.60     10.22 o 
  -2  12   4      313.86      323.17     14.96 o 
  -1  12   4      121.79      122.39      9.75 o 
   0  12   4      361.18      409.37     17.29 o 
   1  12   4      139.28      183.52     20.79 o 
   2  12   4      186.48      180.58     13.77 o 
   3  12   4      229.88      238.55     15.35 o 
   4  12   4      245.96      264.24     19.25 o 
   5  12   4       59.69       85.17     20.75 o 
   6  12   4       48.92       60.56     15.14 o 
   7  12   4       34.06       31.62     15.38 o 
   8  12   4        1.39      -17.11     17.63 o 
   9  12   4       29.57       29.54     20.79 o 
 -10  13   4      113.38       97.77     19.80 o 
  -9  13   4       18.32       17.76     16.74 o 
  -8  13   4      170.51      139.20     19.26 o 
  -7  13   4      189.18      192.37     19.49 o 
  -6  13   4      335.46      266.46     27.23 o 
  -5  13   4      324.05      408.71     22.52 o 
  -4  13   4      129.41      114.88     14.92 o 
  -3  13   4      808.54      775.17     23.32 o 
  -2  13   4       52.38       39.49      9.17 o 
  -1  13   4     1177.90     1278.89     29.38 o 
   0  13   4        0.27       -3.92      8.88 o 
   1  13   4     1040.49     1108.59     46.81 o 
   2  13   4       10.76       18.16      9.92 o 
   3  13   4      483.43      416.03     19.79 o 
   4  13   4      119.06      101.56     12.67 o 
   5  13   4      387.07      376.51     23.60 o 
   6  13   4       49.02       48.19     15.50 o 
   7  13   4       72.57       60.51     25.82 o 
   8  13   4       41.47       61.45     21.98 o 
 -10  14   4        2.66      -19.93     20.15 o 
  -9  14   4        6.40      -13.21     16.01 o 
  -8  14   4        0.40      -21.51     14.34 o 
  -7  14   4       17.74        2.47     14.14 o 
  -6  14   4        9.74       13.73     13.27 o 
  -5  14   4       96.12       74.46     14.49 o 
  -4  14   4        5.71       10.03     11.32 o 
  -3  14   4       30.84       13.81     11.61 o 
  -2  14   4       59.21       43.73     11.42 o 
  -1  14   4       86.82       61.15     11.12 o 
   0  14   4      195.85      219.17     17.90 o 
   1  14   4      180.99      166.25     14.25 o 
   2  14   4        3.39      -10.79      9.32 o 
   3  14   4       11.76       18.23     10.65 o 
   4  14   4       24.16       -4.13     12.84 o 
   5  14   4       24.58       37.36     14.77 o 
   6  14   4        0.30      -19.34     19.84 o 
   7  14   4        2.21      -20.99     17.44 o 
   8  14   4        7.68      -15.19     18.64 o 
  -9  15   4       29.33       32.84     21.59 o 
  -8  15   4       45.57       45.85     20.60 o 
  -7  15   4      105.75      133.77     19.26 o 
  -6  15   4       81.20       63.81     15.40 o 
  -5  15   4      203.08      244.39     19.62 o 
  -4  15   4       90.76       72.94     25.03 o 
  -3  15   4      229.89      295.62     23.23 o 
  -2  15   4       10.61      -12.67     11.38 o 
  -1  15   4      119.38      107.93     14.20 o 
   0  15   4      168.47      185.26     14.86 o 
   1  15   4      614.40      688.35     37.01 o 
   2  15   4        7.64        4.12     10.57 o 
   3  15   4      177.58      220.90     25.20 o 
   4  15   4       54.35       85.19     15.99 o 
   5  15   4      110.21      123.80     18.25 o 
   6  15   4       19.29       21.44     19.83 o 
   7  15   4       11.07        6.69     19.01 o 
  -8  16   4        5.78      -11.29     17.16 o 
  -7  16   4       68.30       61.87     18.44 o 
  -6  16   4       19.68        8.53     14.38 o 
  -5  16   4       46.02       22.91     19.31 o 
  -4  16   4      102.72      121.04     22.09 o 
  -3  16   4       46.09       34.69     15.52 o 
  -2  16   4      216.14      219.90     21.31 o 
  -1  16   4       73.58       40.83     11.71 o 
   0  16   4      191.50      166.39     14.94 o 
   1  16   4       22.98       -2.18     10.85 o 
   2  16   4       80.48       42.13     12.42 o 
   3  16   4        8.35        4.64     11.50 o 
   4  16   4       71.87       73.21     16.11 o 
   5  16   4        4.53        3.49     18.13 o 
   6  16   4       18.82       -4.93     18.58 o 
  -7  17   4        6.95       15.07     17.68 o 
  -6  17   4        1.98       -8.93     29.07 o 
  -5  17   4       28.19       29.54     16.65 o 
  -4  17   4        0.06       -0.60     14.63 o 
  -3  17   4       17.52       39.18     16.33 o 
  -2  17   4       26.19       27.63     15.04 o 
  -1  17   4      129.61      194.78     22.78 o 
   0  17   4       18.34       19.70     11.39 o 
   1  17   4        7.79      -16.10     10.73 o 
   2  17   4       46.23       50.80     15.83 o 
   3  17   4        6.35       24.26     21.71 o 
   4  17   4       18.13       17.89     16.12 o 
   5  17   4        4.38       15.15     21.81 o 
  -6  18   4      142.22      149.69     35.32 o 
  -5  18   4      165.87      149.17     27.17 o 
  -4  18   4        1.82      -21.42     14.28 o 
  -3  18   4        0.05      -14.56     14.75 o 
  -2  18   4      150.72      149.51     20.94 o 
  -1  18   4       34.48       24.43     16.44 o 
   0  18   4       17.04       20.46     12.18 o 
   1  18   4       40.81       47.01     13.85 o 
   2  18   4      107.10      101.89     17.87 o 
   3  18   4       17.01       32.57     14.92 o 
   4  18   4       56.18       67.05     21.32 o 
  -4  19   4        0.62      -13.31     18.06 o 
  -3  19   4       33.97       39.15     17.51 o 
  -2  19   4       29.08       20.31     16.41 o 
  -1  19   4        2.06       18.64     16.31 o 
   0  19   4        2.35      -26.58     22.93 o 
   1  19   4        8.09       -4.19     12.28 o 
   2  19   4        0.07      -10.04     13.82 o 
 -13   1   5      243.34      222.02     38.50 o 
 -12   1   5        0.09       18.28     25.25 o 
 -11   1   5      338.11      335.62     41.74 o 
 -10   1   5      402.92      326.37     19.61 o 
  -9   1   5     1598.30     1737.14     30.53 o 
  -8   1   5     1452.10     1444.82     25.48 o 
  -7   1   5     2829.08     3046.11     47.74 o 
  -6   1   5     2955.71     2552.97     43.50 o 
  -5   1   5      637.23      823.88     24.46 o 
  -4   1   5     5080.64     5147.54     71.16 o 
  -3   1   5       70.79       57.39      5.73 o 
  -2   1   5    14836.02    13890.28    180.91 o 
  -1   1   5      144.47      228.22      8.04 o 
   0   1   5     8517.17     8034.30    119.67 o 
   1   1   5        7.78        0.27      4.66 o 
   2   1   5     2973.81     2782.25     43.41 o 
   3   1   5     1276.41     1161.53     24.57 o 
   4   1   5     3343.15     3103.23     50.24 o 
   5   1   5      624.76      537.76     17.63 o 
   6   1   5     1085.01     1303.93     28.26 o 
   7   1   5      373.08      450.91     19.46 o 
   8   1   5      113.43      124.31     13.99 o 
   9   1   5      183.56      166.16     15.24 o 
  10   1   5       15.36       13.74     12.33 o 
  11   1   5       37.31       13.83     15.55 o 
 -13   2   5        0.20       -9.89     28.57 o 
 -12   2   5      230.67      178.48     33.56 o 
 -11   2   5        8.51      -15.72     10.48 o 
 -10   2   5       67.94       37.34     18.25 o 
  -9   2   5      771.81      591.64     58.96 o 
  -8   2   5     1472.10     1655.59     27.89 o 
  -7   2   5      855.76      767.63     16.33 o 
  -6   2   5      778.99      916.94     17.14 o 
  -5   2   5     6053.44     6481.95     80.32 o 
  -4   2   5     5988.56     5817.47     78.01 o 
  -3   2   5     4056.22     3690.52     47.84 o 
  -2   2   5     2471.75     2606.42     35.31 o 
  -1   2   5     4399.53     4137.74     57.68 o 
   0   2   5      331.64      395.03     10.33 o 
   1   2   5      646.66      526.65     12.43 o 
   2   2   5     3338.20     3117.23     43.55 o 
   3   2   5     3456.33     3476.19     49.01 o 
   4   2   5      523.86      489.05     15.85 o 
   5   2   5      881.12      926.61     25.30 o 
   6   2   5     1264.22     1260.61     42.69 o 
   7   2   5     1437.20     1513.26     36.17 o 
   8   2   5        0.44      -15.68     10.45 o 
   9   2   5       30.39       18.54     12.33 o 
  10   2   5       29.90       10.78     14.38 o 
  11   2   5        7.44      -14.60     14.73 o 
 -13   3   5       99.73      110.99     34.08 o 
 -12   3   5        3.38       23.67     25.09 o 
 -11   3   5      272.21      295.21     21.43 o 
 -10   3   5       27.61       -8.41     13.98 o 
  -9   3   5       57.98       25.12     11.87 o 
  -8   3   5     1900.18     1792.55     40.56 o 
  -7   3   5      635.55      652.20     16.15 o 
  -6   3   5     1328.32     1166.25     19.82 o 
  -5   3   5        1.44       -6.83      4.56 o 
  -4   3   5     3953.82     3741.21     49.00 o 
  -3   3   5       31.12       37.93      6.45 o 
  -2   3   5     3132.12     3071.33     49.86 o 
  -1   3   5      166.30      161.38      9.51 o 
   0   3   5     4178.96     4051.76     52.80 o 
   1   3   5       78.41      124.30      7.02 o 
   2   3   5        4.79       22.33      5.47 o 
   3   3   5     1028.81      928.98     19.83 o 
   4   3   5      999.59     1074.51     22.56 o 
   5   3   5       29.07       27.52      8.65 o 
   6   3   5       24.43       34.28      9.23 o 
   7   3   5      301.74      289.78     20.41 o 
   8   3   5       41.60       42.66     11.59 o 
   9   3   5       43.62       16.52     12.83 o 
  10   3   5        2.65        0.63     15.30 o 
  11   3   5        3.31       25.49     16.24 o 
 -13   4   5        9.23        1.46     29.58 o 
 -12   4   5      319.07      310.51     26.13 o 
 -11   4   5       41.09        2.10     26.75 o 
 -10   4   5      537.65      554.57     35.14 o 
  -9   4   5     1483.93     1361.06     41.22 o 
  -8   4   5     4134.17     4746.84    106.05 o 
  -7   4   5      823.07      777.49     19.25 o 
  -6   4   5     3541.69     3830.34     57.78 o 
  -5   4   5     2865.43     2606.08     48.60 o 
  -4   4   5      916.93     1049.30     18.16 o 
  -3   4   5    11799.81    12343.28    147.19 o 
  -2   4   5     1854.32     1918.10     28.43 o 
  -1   4   5    12739.00    12958.28    167.55 o 
   0   4   5       11.95       15.69      4.56 o 
   1   4   5     6184.02     5307.72     68.11 o 
   2   4   5     2569.07     2376.59     39.20 o 
   3   4   5     6916.01     7692.13     97.52 o 
   4   4   5      282.96      278.43     12.93 o 
   5   4   5     1679.49     1661.80     30.81 o 
   6   4   5      588.48      645.36     35.74 o 
   7   4   5      524.05      572.33     35.81 o 
   8   4   5      316.23      303.24     19.15 o 
   9   4   5      171.17      223.26     23.65 o 
  10   4   5       64.69       62.27     16.83 o 
 -13   5   5       25.21       65.47     32.40 o 
 -12   5   5       43.88       30.37     16.93 o 
 -11   5   5       16.00       -3.38     14.26 o 
 -10   5   5       35.49       22.94     13.88 o 
  -9   5   5       75.93       79.12     14.02 o 
  -8   5   5       16.99       60.35     14.07 o 
  -7   5   5      208.10      231.23     16.27 o 
  -6   5   5        0.51       -6.21      5.02 o 
  -5   5   5      940.95      932.98     25.13 o 
  -4   5   5       10.90       14.72      4.84 o 
  -3   5   5     1721.29     2043.59     30.26 o 
  -2   5   5       13.84        5.10      4.82 o 
  -1   5   5     1519.46     1529.29     24.82 o 
   0   5   5       94.63       64.61      5.68 o 
   1   5   5       30.10       30.60     10.77 o 
   2   5   5      189.44      172.72      8.37 o 
   3   5   5      177.68      199.88     10.28 o 
   4   5   5      378.32      333.84     13.86 o 
   5   5   5       14.80       11.49      9.20 o 
   6   5   5      163.03      147.06     15.17 o 
   7   5   5       24.30       21.43     11.15 o 
   8   5   5      263.21      286.53     19.64 o 
   9   5   5       29.69       26.57     15.93 o 
  10   5   5        0.08       -2.60     15.00 o 
 -13   6   5        4.89      -19.68     18.87 o 
 -12   6   5      280.47      316.03     24.87 o 
 -11   6   5        6.39      -19.60     13.07 o 
 -10   6   5      345.68      390.74     23.93 o 
  -9   6   5      355.58      322.18     20.99 o 
  -8   6   5     1163.00     1166.24     57.62 o 
  -7   6   5      926.33      824.93     33.37 o 
  -6   6   5     1532.80     1554.24     36.21 o 
  -5   6   5     2779.30     2791.82     44.52 o 
  -4   6   5     1540.83     1645.41     25.49 o 
  -3   6   5     3609.84     3295.50     45.03 o 
  -2   6   5      130.22      110.74      8.85 o 
  -1   6   5     8176.32     8185.92    101.21 o 
   0   6   5       11.71       -1.55      7.03 o 
   1   6   5     6737.89     6588.54     91.98 o 
   2   6   5       13.91        4.48      7.44 o 
   3   6   5     1616.44     1623.20     39.73 o 
   4   6   5      953.22      963.90     21.49 o 
   5   6   5     1054.31     1103.33     28.05 o 
   6   6   5      252.43      277.07     17.21 o 
   7   6   5      141.49      162.77     16.67 o 
   8   6   5      241.02      260.29     18.69 o 
   9   6   5       72.23       84.18     17.88 o 
  10   6   5       51.76       25.95     16.09 o 
 -13   7   5       31.09        9.89     26.16 o 
 -12   7   5        0.02      -20.95     16.09 o 
 -11   7   5      199.68      180.02     20.87 o 
 -10   7   5       41.10       -6.82     13.40 o 
  -9   7   5      975.98      991.12     38.44 o 
  -8   7   5       13.92       10.91     11.34 o 
  -7   7   5     1423.21     1547.37     39.07 o 
  -6   7   5      269.31      224.56     17.75 o 
  -5   7   5     1552.97     1637.29     44.08 o 
  -4   7   5     1339.74     1254.82     21.49 o 
  -3   7   5     1380.44     1472.07     24.47 o 
  -2   7   5     1106.75     1120.65     20.93 o 
  -1   7   5       24.53        8.86      8.00 o 
   0   7   5     3070.87     3214.17     50.31 o 
   1   7   5      289.22      250.45     14.73 o 
   2   7   5     3202.07     3255.96     52.26 o 
   3   7   5       95.75      101.54     10.92 o 
   4   7   5     2035.49     1893.32     37.42 o 
   5   7   5       24.54       18.45      9.85 o 
   6   7   5      316.85      299.33     17.92 o 
   7   7   5      117.25       80.37     13.34 o 
   8   7   5      113.27      130.87     18.32 o 
   9   7   5       75.84       58.97     17.29 o 
  10   7   5       21.21       19.51     16.16 o 
 -12   8   5       15.34       14.55     17.24 o 
 -11   8   5       36.41       22.04     16.79 o 
 -10   8   5       74.98       94.60     17.40 o 
  -9   8   5       98.81      117.40     19.08 o 
  -8   8   5      241.61      236.57     19.02 o 
  -7   8   5        7.81        4.05     10.61 o 
  -6   8   5       46.29       39.48     11.20 o 
  -5   8   5       93.35      108.86      9.11 o 
  -4   8   5        0.72       -1.07      6.81 o 
  -3   8   5      262.18      283.59     11.08 o 
  -2   8   5       13.81       44.80      7.68 o 
  -1   8   5      499.74      374.03     13.05 o 
   0   8   5      734.54      650.07     19.02 o 
   1   8   5     1154.91     1158.24     25.99 o 
   2   8   5       86.13       83.56      9.87 o 
   3   8   5      142.36      112.22     13.49 o 
   4   8   5       89.41       93.64     11.49 o 
   5   8   5        8.22       10.32      9.77 o 
   6   8   5       40.43       31.77     11.40 o 
   7   8   5        3.96      -12.85     10.84 o 
   8   8   5       64.41       67.86     16.81 o 
   9   8   5        9.94       17.59     15.41 o 
  10   8   5        1.55       27.05     20.75 o 
 -12   9   5        3.34        1.28     16.90 o 
 -11   9   5      171.62      162.73     22.02 o 
 -10   9   5       29.15       29.53     15.68 o 
  -9   9   5      346.65      371.14     24.94 o 
  -8   9   5      477.84      487.28     25.63 o 
  -7   9   5     1437.40     1537.78     40.58 o 
  -6   9   5      273.85      305.23     19.23 o 
  -5   9   5      693.94      670.42     24.46 o 
  -4   9   5     1586.53     1690.08     27.84 o 
  -3   9   5      101.38       48.60      7.07 o 
  -2   9   5     6191.36     5737.63     82.26 o 
  -1   9   5      868.56      862.62     18.57 o 
   0   9   5     2304.32     2212.59     39.16 o 
   1   9   5        1.25        0.23      7.84 o 
   2   9   5     3250.14     3343.68     55.05 o 
   3   9   5       13.15       19.62      9.42 o 
   4   9   5     1006.38      907.33     35.45 o 
   5   9   5      212.31      231.14     16.32 o 
   6   9   5      290.58      274.95     17.70 o 
   7   9   5      200.85      176.95     19.56 o 
   8   9   5       57.02       64.25     26.08 o 
   9   9   5      146.41      172.31     22.24 o 
 -12  10   5       24.77       -2.07     17.92 o 
 -11  10   5        3.26      -15.88     15.94 o 
 -10  10   5       40.82       20.64     15.94 o 
  -9  10   5        1.71      -20.28     13.52 o 
  -8  10   5        4.10      -12.82     12.36 o 
  -7  10   5      184.55      167.02     17.40 o 
  -6  10   5      471.78      462.13     29.19 o 
  -5  10   5       41.82       26.77     11.32 o 
  -4  10   5      123.16      129.32     11.86 o 
  -3  10   5      392.05      386.28     13.73 o 
  -2  10   5      169.77      137.92     10.45 o 
  -1  10   5      386.86      330.92     13.06 o 
   0  10   5      105.01      100.56     14.00 o 
   1  10   5      186.24      192.39     13.28 o 
   2  10   5       15.01       21.77      9.02 o 
   3  10   5     1046.20      968.21     29.02 o 
   4  10   5      157.16      168.99     14.26 o 
   5  10   5      112.51       96.25     13.03 o 
   6  10   5        0.24      -16.63     11.67 o 
   7  10   5        9.21       -6.74     13.40 o 
   8  10   5       16.63       16.94     15.70 o 
   9  10   5       16.98      -10.31     17.89 o 
 -11  11   5       41.87       39.83     20.59 o 
 -10  11   5       22.89      -15.54     30.23 o 
  -9  11   5       45.01       57.86     17.18 o 
  -8  11   5      308.01      333.46     23.73 o 
  -7  11   5      262.66      241.90     28.60 o 
  -6  11   5      394.31      585.62     25.90 o 
  -5  11   5       24.07        2.99     14.36 o 
  -4  11   5     1585.21     1532.99     31.79 o 
  -3  11   5      472.42      486.52     15.58 o 
  -2  11   5      551.65      691.77     20.95 o 
  -1  11   5        0.01      -11.41      7.61 o 
   0  11   5      875.07      965.68     34.61 o 
   1  11   5      148.43      157.20     12.97 o 
   2  11   5     1170.57     1281.92     30.54 o 
   3  11   5       24.35       40.51     10.57 o 
   4  11   5      195.60      187.61     15.34 o 
   5  11   5      175.71      210.40     17.09 o 
   6  11   5      112.81      118.98     19.73 o 
   7  11   5      126.18      172.69     20.21 o 
   8  11   5       55.74       63.71     17.79 o 
   9  11   5        9.94       31.10     20.87 o 
 -11  12   5        7.36       -9.20     17.11 o 
 -10  12   5      136.85      124.16     25.08 o 
  -9  12   5       34.16       11.13     16.36 o 
  -8  12   5      318.36      280.31     22.82 o 
  -7  12   5      138.16      161.01     18.47 o 
  -6  12   5      513.86      399.60     23.73 o 
  -5  12   5       47.42       46.41     12.72 o 
  -4  12   5        3.69      -11.79     11.32 o 
  -3  12   5     1480.27     1362.49     31.59 o 
  -2  12   5       42.11       33.14     10.60 o 
  -1  12   5     2181.93     2358.86     42.81 o 
   0  12   5      250.40      200.01     14.21 o 
   1  12   5      872.78      905.42     25.19 o 
   2  12   5        0.02        4.27      9.46 o 
   3  12   5      600.15      518.18     21.21 o 
   4  12   5       10.48        1.14     10.24 o 
   5  12   5      269.04      239.88     19.95 o 
   6  12   5        4.87       -6.32     13.44 o 
   7  12   5       14.97       19.68     15.24 o 
   8  12   5       65.42       63.96     21.60 o 
 -10  13   5       25.19       17.64     20.52 o 
  -9  13   5        1.07      -12.02     15.50 o 
  -8  13   5       26.12       25.09     15.25 o 
  -7  13   5        0.06      -13.91     13.11 o 
  -6  13   5        6.03        4.49     12.72 o 
  -5  13   5       87.98       64.59     13.71 o 
  -4  13   5      117.31      168.50     16.42 o 
  -3  13   5      161.40      186.58     15.84 o 
  -2  13   5      253.80      311.35     18.13 o 
  -1  13   5       13.13        9.78      9.23 o 
   0  13   5       98.48      166.10     17.41 o 
   1  13   5        9.73       -5.37      9.44 o 
   2  13   5        0.01       -4.51      9.54 o 
   3  13   5       11.36       26.59     10.95 o 
   4  13   5        3.11        8.70     10.42 o 
   5  13   5       80.13       64.71     20.91 o 
   6  13   5       11.19      -19.47     13.45 o 
   7  13   5        2.32       -3.02     15.74 o 
   8  13   5        3.45      -23.33     18.67 o 
  -9  14   5       44.75       48.85     19.32 o 
  -8  14   5       96.60       65.07     24.29 o 
  -7  14   5      159.00      174.12     19.64 o 
  -6  14   5      137.79      123.84     17.05 o 
  -5  14   5      402.67      464.74     25.57 o 
  -4  14   5      142.52      117.07     18.10 o 
  -3  14   5      417.15      462.48     27.80 o 
  -2  14   5        6.83      -12.85      8.57 o 
  -1  14   5      604.18      672.84     22.26 o 
   0  14   5        3.31        4.71      9.55 o 
   1  14   5      259.71      275.30     21.04 o 
   2  14   5       81.98      105.69     13.76 o 
   3  14   5      390.51      338.16     19.34 o 
   4  14   5       17.62       19.87     11.18 o 
   5  14   5       71.32       45.50     19.32 o 
   6  14   5       61.42       58.33     16.73 o 
   7  14   5       36.03       20.34     19.58 o 
  -9  15   5       40.51       -3.34     17.12 o 
  -8  15   5        5.29      -14.58     14.94 o 
  -7  15   5      137.66      102.37     18.23 o 
  -6  15   5        2.90       -1.19     13.22 o 
  -5  15   5       35.32       32.80     16.09 o 
  -4  15   5       44.01        2.38     15.04 o 
  -3  15   5       55.44       24.38     18.01 o 
  -2  15   5      180.45      145.70     28.49 o 
  -1  15   5      182.02      192.26     15.28 o 
   0  15   5        5.70      -11.01      9.06 o 
   1  15   5        3.16       -3.21     10.41 o 
   2  15   5       82.69       46.56     12.18 o 
   3  15   5        0.81        2.89     10.67 o 
   4  15   5       18.38       -3.88     12.63 o 
   5  15   5       11.24      -19.54     13.03 o 
   6  15   5       40.47       33.12     19.27 o 
  -8  16   5       11.55       14.19     16.29 o 
  -7  16   5       28.00       18.86     14.95 o 
  -6  16   5        2.07       21.42     15.86 o 
  -5  16   5       84.24      133.98     24.63 o 
  -4  16   5        2.17       -4.18     14.40 o 
  -3  16   5       69.05       95.48     18.53 o 
  -2  16   5       83.57       85.50     17.59 o 
  -1  16   5      535.56      642.19     29.82 o 
   0  16   5      166.43      113.20     14.07 o 
   1  16   5       41.10       13.64     11.60 o 
   2  16   5      140.61      136.45     16.18 o 
   3  16   5       49.10       45.31     12.97 o 
   4  16   5       13.90       32.68     15.53 o 
   5  16   5        0.04      -10.05     13.77 o 
  -7  17   5       56.06       53.89     19.32 o 
  -6  17   5       39.35       23.44     27.78 o 
  -5  17   5       77.20       38.56     16.82 o 
  -4  17   5       37.46       53.03     17.30 o 
  -3  17   5        8.89      -15.31     14.57 o 
  -2  17   5      253.18      304.44     25.12 o 
  -1  17   5      108.71       82.40     15.60 o 
   0  17   5        0.84      -12.64     10.81 o 
   1  17   5      141.34      138.40     15.60 o 
   2  17   5      268.57      235.62     19.49 o 
   3  17   5        0.04       -8.06     17.51 o 
   4  17   5       42.96       30.67     15.20 o 
  -5  18   5        1.60       -8.73     20.69 o 
  -4  18   5        1.44       -0.47     19.88 o 
  -3  18   5        8.58       12.99     16.31 o 
  -2  18   5       51.40       35.66     23.25 o 
  -1  18   5        1.03       13.96     17.86 o 
   0  18   5       11.91       11.98     18.11 o 
   1  18   5        3.91        0.43     11.80 o 
   2  18   5       12.63       30.37     13.87 o 
   3  18   5        3.20       27.31     22.89 o 
  -3  19   5        0.36        7.70     16.10 o 
  -2  19   5       74.81       82.59     20.98 o 
  -1  19   5        1.06       -2.48     15.85 o 
   0  19   5       88.56      107.96     17.95 o 
   1  19   5        0.36        3.18     12.38 o 
 -13   0   6      277.76      254.65     56.75 o 
 -12   0   6       25.30       29.84     36.72 o 
 -11   0   6       73.82       35.46     35.61 o 
 -10   0   6      868.73      865.14     68.03 o 
  -9   0   6     1685.06     1947.08     58.51 o 
  -8   0   6     2484.92     2229.60     49.35 o 
  -7   0   6     2567.14     3122.20     62.20 o 
  -6   0   6     3125.93     3201.28     77.85 o 
  -5   0   6      525.58      546.05     19.58 o 
  -4   0   6    19539.62    11965.88    333.38 o 
  -3   0   6     6117.41     6368.45    111.91 o 
  -2   0   6     8918.57     8639.82    148.44 o 
  -1   0   6      463.32      530.61     20.17 o 
   0   0   6     2151.79     1819.76     48.69 o 
   1   0   6     3541.27     3523.35     68.42 o 
   2   0   6    10208.29    10152.66    176.67 o 
   3   0   6      309.34      220.94     15.78 o 
   4   0   6     3202.69     3592.04     74.50 o 
   5   0   6      148.64      125.15     16.22 o 
   6   0   6      145.83      262.78     28.25 o 
   7   0   6     1040.72     1292.48     76.49 o 
   8   0   6      120.73      109.91     20.21 o 
   9   0   6      163.77      151.69     22.76 o 
  10   0   6        2.73      -17.17     16.71 o 
 -13   1   6        0.03       21.99     29.91 o 
 -12   1   6      161.58      132.83     30.52 o 
 -11   1   6       55.30       40.87     24.09 o 
 -10   1   6       25.92        7.82     15.73 o 
  -9   1   6       42.14       36.06     10.96 o 
  -8   1   6      323.45      368.11     13.01 o 
  -7   1   6       21.23       18.70      6.29 o 
  -6   1   6       58.92       46.12      6.82 o 
  -5   1   6     3617.72     4004.67     53.07 o 
  -4   1   6     3593.06     4003.68     52.67 o 
  -3   1   6      204.64      151.52      7.72 o 
  -2   1   6      488.67      473.85     12.74 o 
  -1   1   6     2264.58     2052.48     30.37 o 
   0   1   6      250.90      297.03     14.27 o 
   1   1   6      503.43      500.91     15.18 o 
   2   1   6       46.50       55.98      6.55 o 
   3   1   6      218.73      248.32     13.42 o 
   4   1   6        0.79       -1.17      6.52 o 
   5   1   6       21.91      -11.69      8.18 o 
   6   1   6      875.61      867.67     24.33 o 
   7   1   6      567.70      726.34     38.56 o 
   8   1   6        4.00       14.84     11.73 o 
   9   1   6       10.44       11.09     12.46 o 
  10   1   6        1.89        3.41     12.73 o 
 -13   2   6      200.51      203.53     37.31 o 
 -12   2   6        2.84      -16.61     25.22 o 
 -11   2   6      492.92      489.89     41.85 o 
 -10   2   6        2.33      -16.55     13.61 o 
  -9   2   6      158.23      160.62     19.13 o 
  -8   2   6     1724.52     1598.34     36.10 o 
  -7   2   6     1062.20     1163.51     21.43 o 
  -6   2   6     3043.03     2759.26     39.16 o 
  -5   2   6      177.57      245.96      9.49 o 
  -4   2   6    12919.26    13338.43    240.92 o 
  -3   2   6     1799.05     2182.08     34.82 o 
  -2   2   6     6564.97     6148.17     76.94 o 
  -1   2   6       53.88       68.81      6.81 o 
   0   2   6     5577.78     5705.18     80.22 o 
   1   2   6       97.07      130.91      8.12 o 
   2   2   6     1065.97      872.33     18.99 o 
   3   2   6      706.80      685.40     17.87 o 
   4   2   6     1193.06     1348.55     26.75 o 
   5   2   6      534.82      526.40     25.52 o 
   6   2   6       54.61       51.87      9.73 o 
   7   2   6      883.66      817.22     55.72 o 
   8   2   6      234.44      283.02     19.10 o 
   9   2   6       56.61       59.09     14.41 o 
  10   2   6       13.56       22.25     13.41 o 
 -13   3   6        1.33       26.75     34.32 o 
 -12   3   6      242.58      192.08     33.13 o 
 -11   3   6       11.38      -16.28     12.59 o 
 -10   3   6      585.45      631.42     53.93 o 
  -9   3   6      566.20      474.81     26.81 o 
  -8   3   6     3021.95     3373.47     71.60 o 
  -7   3   6      241.44      248.12      9.82 o 
  -6   3   6     1792.97     1817.53     28.36 o 
  -5   3   6     3757.00     3458.22     52.06 o 
  -4   3   6     2570.69     2871.00     44.28 o 
  -3   3   6     3761.72     3705.67     49.46 o 
  -2   3   6     1791.03     1823.73     30.48 o 
  -1   3   6     5630.72     5420.51     69.22 o 
   0   3   6       53.10       28.33      5.48 o 
   1   3   6     6007.65     6121.19     86.55 o 
   2   3   6      192.42      173.65      9.39 o 
   3   3   6     4370.41     4389.23     60.76 o 
   4   3   6       58.44       60.49     10.98 o 
   5   3   6     1182.60     1225.54     26.93 o 
   6   3   6        8.53      -10.40      9.48 o 
   7   3   6       48.49       66.52     12.29 o 
   8   3   6      241.25      269.74     19.73 o 
   9   3   6       81.47       59.90     14.80 o 
  10   3   6       51.25       70.34     20.33 o 
 -13   4   6        1.87      -34.50     26.73 o 
 -12   4   6       21.58       13.42     25.99 o 
 -11   4   6        1.67      -12.30     12.44 o 
 -10   4   6      307.31      299.98     20.62 o 
  -9   4   6      400.48      406.88     21.99 o 
  -8   4   6       93.79       63.07     13.87 o 
  -7   4   6      189.31      209.18     15.60 o 
  -6   4   6       30.79       29.86      4.88 o 
  -5   4   6        0.02       -3.05      4.54 o 
  -4   4   6      166.18      138.35      8.06 o 
  -3   4   6      871.30      777.53     20.28 o 
  -2   4   6     1129.10     1212.64     29.24 o 
  -1   4   6      732.06      809.44     16.80 o 
   0   4   6      128.12      117.17      7.52 o 
   1   4   6      291.85      265.48     10.78 o 
   2   4   6      388.28      404.12     18.61 o 
   3   4   6      142.50      135.96     11.35 o 
   4   4   6      371.89      371.55     15.06 o 
   5   4   6        9.81        4.99      8.52 o 
   6   4   6       33.29        2.32     10.58 o 
   7   4   6       18.90        7.61     11.90 o 
   8   4   6       40.67       40.50     13.59 o 
   9   4   6       19.02       -0.61     12.46 o 
  10   4   6        2.33      -13.04     14.36 o 
 -13   5   6        1.38        5.78     28.60 o 
 -12   5   6      285.62      295.09     23.92 o 
 -11   5   6       22.68      -16.92     13.66 o 
 -10   5   6     1016.06     1140.93     56.09 o 
  -9   5   6       17.95       40.74     16.43 o 
  -8   5   6      911.78     1000.66     31.42 o 
  -7   5   6     1082.67     1028.32     31.23 o 
  -6   5   6     1577.96     1646.62     31.28 o 
  -5   5   6     3835.43     3777.63     50.87 o 
  -4   5   6     1786.67     1919.27     29.81 o 
  -3   5   6     5510.04     5455.26     77.83 o 
  -2   5   6      472.20      493.70     14.27 o 
  -1   5   6     7582.90     7041.91    108.36 o 
   0   5   6        0.91       -6.62      5.06 o 
   1   5   6     5139.39     5376.63     70.49 o 
   2   5   6       46.94       45.28      6.99 o 
   3   5   6     3047.51     3209.24     62.46 o 
   4   5   6      140.09      181.04     12.14 o 
   5   5   6      776.72      704.71     23.77 o 
   6   5   6      201.60      215.64     16.44 o 
   7   5   6      203.16      245.21     17.87 o 
   8   5   6      164.52      145.04     16.31 o 
   9   5   6       76.62       65.40     17.73 o 
  10   5   6       35.19       21.21     15.92 o 
 -13   6   6       20.95      -27.36     28.77 o 
 -12   6   6        3.74       -5.70     15.32 o 
 -11   6   6       76.57       73.70     17.32 o 
 -10   6   6        6.45        4.51     12.97 o 
  -9   6   6      136.28      147.91     18.65 o 
  -8   6   6        3.40      -10.45     10.29 o 
  -7   6   6      206.87      242.90     16.88 o 
  -6   6   6      123.94      115.29      9.42 o 
  -5   6   6      240.12      203.47     10.98 o 
  -4   6   6      788.05      709.29     15.78 o 
  -3   6   6      185.35      219.09     11.23 o 
  -2   6   6     2262.22     2314.12     35.02 o 
  -1   6   6     1474.20     1515.68     26.15 o 
   0   6   6      631.75      658.00     19.77 o 
   1   6   6       64.65       73.59     10.26 o 
   2   6   6     1188.08     1099.06     33.06 o 
   3   6   6        4.84        4.95      9.02 o 
   4   6   6      272.38      254.89     15.73 o 
   5   6   6        7.53        3.76     10.08 o 
   6   6   6      205.39      214.28     16.56 o 
   7   6   6       42.66       49.84     13.18 o 
   8   6   6       90.88       89.09     15.71 o 
   9   6   6       11.40        4.34     15.62 o 
  10   6   6        7.39        7.44     15.70 o 
 -12   7   6       99.41      102.01     19.15 o 
 -11   7   6       20.59        5.63     16.16 o 
 -10   7   6      259.32      323.11     50.01 o 
  -9   7   6       48.43       51.22     14.52 o 
  -8   7   6      221.36      236.91     18.40 o 
  -7   7   6      169.52      165.62     15.45 o 
  -6   7   6      306.65      284.60     17.52 o 
  -5   7   6      480.24      483.03     15.79 o 
  -4   7   6       14.46       19.30      6.19 o 
  -3   7   6     2494.77     2704.34     39.67 o 
  -2   7   6        8.24        8.25      5.96 o 
  -1   7   6     2727.99     2671.29     39.54 o 
   0   7   6      208.53      184.73     11.89 o 
   1   7   6     1940.58     1936.64     63.79 o 
   2   7   6      117.97      109.02     11.11 o 
   3   7   6      551.62      543.74     22.62 o 
   4   7   6      182.54      187.50     14.55 o 
   5   7   6      269.22      298.18     17.78 o 
   6   7   6       43.81       65.65     15.65 o 
   7   7   6       14.94        0.69     11.84 o 
   8   7   6       83.74       92.19     18.79 o 
   9   7   6       17.35       32.81     16.58 o 
 -12   8   6        7.37       -8.31     16.63 o 
 -11   8   6      240.15      270.20     23.68 o 
 -10   8   6       23.71       15.46     17.25 o 
  -9   8   6      382.59      370.72     23.61 o 
  -8   8   6      167.20      173.77     17.53 o 
  -7   8   6      715.44      659.83     25.89 o 
  -6   8   6      485.41      451.25     22.23 o 
  -5   8   6      736.73      755.63     20.35 o 
  -4   8   6     2018.82     2109.79     33.01 o 
  -3   8   6      566.23      542.15     15.19 o 
  -2   8   6     2018.17     2012.56     32.49 o 
  -1   8   6      116.41       81.16      9.26 o 
   0   8   6     3226.90     3198.62     51.93 o 
   1   8   6        0.37      -11.69      7.79 o 
   2   8   6     2857.96     2593.54     52.34 o 
   3   8   6       20.72       13.38      9.33 o 
   4   8   6     1258.15     1359.19     37.28 o 
   5   8   6       21.63       17.86     11.20 o 
   6   8   6      256.16      238.27     17.53 o 
   7   8   6       70.34       74.33     14.27 o 
   8   8   6       44.13       39.09     26.81 o 
   9   8   6       72.64       27.47     16.80 o 
 -12   9   6        3.52       -8.30     16.41 o 
 -11   9   6       11.77       37.59     16.63 o 
 -10   9   6        1.65      -23.74     15.83 o 
  -9   9   6        0.14      -19.01     12.67 o 
  -8   9   6       81.40       48.11     13.92 o 
  -7   9   6       91.69      132.86     16.61 o 
  -6   9   6       44.62       22.33     11.70 o 
  -5   9   6        6.44        9.98     14.79 o 
  -4   9   6       11.93       13.67      6.05 o 
  -3   9   6       89.24       88.77      8.20 o 
  -2   9   6      289.60      308.51     12.52 o 
  -1   9   6       14.79        5.07      7.80 o 
   0   9   6      839.60      793.99     22.07 o 
   1   9   6       27.09       32.15      9.74 o 
   2   9   6      276.09      288.45     16.25 o 
   3   9   6        0.64      -15.29     10.20 o 
   4   9   6       34.16       55.42     13.35 o 
   5   9   6        1.62      -15.87     10.58 o 
   6   9   6        0.03      -18.30     14.15 o 
   7   9   6        7.28        8.07     13.25 o 
   8   9   6        2.92       19.59     15.44 o 
   9   9   6        0.90        1.97     15.22 o 
 -11  10   6      117.97      115.98     20.57 o 
 -10  10   6       62.77       45.91     41.63 o 
  -9  10   6      268.93      379.69     25.40 o 
  -8  10   6      234.33      309.60     22.86 o 
  -7  10   6      442.71      406.52     23.74 o 
  -6  10   6      364.64      478.60     26.89 o 
  -5  10   6      218.27      134.05     14.59 o 
  -4  10   6      824.99      778.31     21.82 o 
  -3  10   6      163.34      132.11      9.60 o 
  -2  10   6     1050.81     1120.14     23.04 o 
  -1  10   6        5.88        1.95      8.11 o 
   0  10   6     2446.16     2504.30     44.85 o 
   1  10   6        1.10        0.96      8.72 o 
   2  10   6     1194.71     1204.35     29.31 o 
   3  10   6      120.18      162.21     14.02 o 
   4  10   6      583.32      535.32     25.38 o 
   5  10   6       35.57       11.50     13.50 o 
   6  10   6       68.82       60.09     18.07 o 
   7  10   6      116.31      111.09     18.24 o 
   8  10   6       34.53       39.85     16.73 o 
 -11  11   6        1.97      -18.63     20.57 o 
 -10  11   6      141.38      105.08     20.10 o 
  -9  11   6        1.88        1.60     15.48 o 
  -8  11   6      174.54      138.35     19.04 o 
  -7  11   6      179.90      199.02     19.37 o 
  -6  11   6      617.22      557.33     32.86 o 
  -5  11   6       20.64       19.64     14.74 o 
  -4  11   6       34.81       17.62      9.16 o 
  -3  11   6     1238.22     1144.13     23.98 o 
  -2  11   6      698.10      580.16     19.16 o 
  -1  11   6      650.74      691.93     21.58 o 
   0  11   6      361.74      289.85     16.27 o 
   1  11   6      245.09      213.89     14.88 o 
   2  11   6        1.81       -3.70      9.00 o 
   3  11   6      543.88      475.15     21.51 o 
   4  11   6       16.57       24.23     12.41 o 
   5  11   6       64.58       52.44     12.56 o 
   6  11   6       13.52      -14.55     13.54 o 
   7  11   6       18.20       15.85     15.16 o 
   8  11   6       24.51       24.14     16.25 o 
 -11  12   6        6.27        4.47     23.18 o 
 -10  12   6       27.01       -6.93     16.40 o 
  -9  12   6        5.71        3.25     15.51 o 
  -8  12   6      154.20      208.46     21.05 o 
  -7  12   6       69.79       69.11     17.68 o 
  -6  12   6       59.60       94.56     15.75 o 
  -5  12   6       36.24       22.27     12.71 o 
  -4  12   6      924.09     1002.93     31.04 o 
  -3  12   6      473.98      407.07     20.56 o 
  -2  12   6      107.75       65.88     10.88 o 
  -1  12   6      335.60      343.67     17.16 o 
   0  12   6      522.23      641.12     22.09 o 
   1  12   6        0.30       -1.85      9.07 o 
   2  12   6       80.25      113.03     13.22 o 
   3  12   6       49.47       55.54     12.11 o 
   4  12   6       36.33       44.57     12.29 o 
   5  12   6       37.22       51.69     12.84 o 
   6  12   6        1.17       -2.79     13.98 o 
   7  12   6       53.06       79.37     18.27 o 
 -10  13   6       54.19       54.64     19.42 o 
  -9  13   6       77.18       52.70     18.01 o 
  -8  13   6      184.34      183.09     27.69 o 
  -7  13   6      269.94      307.70     23.49 o 
  -6  13   6      529.83      483.19     26.26 o 
  -5  13   6       98.54      125.46     16.10 o 
  -4  13   6        8.12       16.43     13.67 o 
  -3  13   6     1987.89     2063.02     46.14 o 
  -2  13   6     1140.52     1040.30     27.21 o 
  -1  13   6        2.69       -3.75      8.88 o 
   0  13   6      311.61      380.09     24.51 o 
   1  13   6     1172.26     1232.65     37.42 o 
   2  13   6        7.36       12.89     10.63 o 
   3  13   6      254.72      234.77     17.72 o 
   4  13   6       21.07        3.01     10.91 o 
   5  13   6      106.42      104.21     18.19 o 
   6  13   6       27.18       -8.84     20.71 o 
   7  13   6       12.22       23.48     16.70 o 
  -9  14   6       16.71       -7.72     15.92 o 
  -8  14   6        0.03      -19.08     14.21 o 
  -7  14   6      156.85      123.03     18.56 o 
  -6  14   6      113.39      156.70     24.18 o 
  -5  14   6        2.10       -2.00     13.88 o 
  -4  14   6       32.18       12.65     14.62 o 
  -3  14   6       39.81       25.73     14.39 o 
  -2  14   6       17.99       39.64     12.21 o 
  -1  14   6        2.10       -5.06      9.52 o 
   0  14   6      110.04       73.77     12.32 o 
   1  14   6       22.24       28.10     12.53 o 
   2  14   6       64.21       40.01     11.74 o 
   3  14   6       51.28       56.17     12.87 o 
   4  14   6        0.99      -14.66     10.78 o 
   5  14   6        0.06        5.99     21.59 o 
   6  14   6       18.09        8.73     15.23 o 
  -8  15   6       33.72       43.92     17.40 o 
  -7  15   6      116.70      171.16     31.91 o 
  -6  15   6       52.39       49.31     17.33 o 
  -5  15   6      137.54      200.15     22.47 o 
  -4  15   6        0.89      -17.90     14.53 o 
  -3  15   6      333.62      441.66     29.45 o 
  -2  15   6        4.29       10.70     13.31 o 
  -1  15   6      146.40      205.49     16.15 o 
   0  15   6       16.40       22.49     11.44 o 
   1  15   6       70.12       69.66     13.23 o 
   2  15   6      114.92      172.40     16.01 o 
   3  15   6      189.55      163.46     16.32 o 
   4  15   6        1.67        4.88     13.57 o 
   5  15   6        0.28      -11.74     17.95 o 
  -8  16   6        9.78        2.62     21.90 o 
  -7  16   6      110.99       78.82     20.10 o 
  -6  16   6        5.04       -5.39     23.29 o 
  -5  16   6       47.66       31.16     23.79 o 
  -4  16   6       84.83       64.08     18.46 o 
  -3  16   6       69.21       65.16     17.56 o 
  -2  16   6       81.96       75.31     17.99 o 
  -1  16   6        1.70       -7.85     13.87 o 
   0  16   6      103.88       72.25     13.44 o 
   1  16   6       17.40        9.24     12.36 o 
   2  16   6      212.41      207.83     17.50 o 
   3  16   6        0.89      -10.21     11.21 o 
   4  16   6       71.46       68.69     16.50 o 
  -6  17   6        2.40       -0.94     16.52 o 
  -5  17   6       32.39       97.16     20.76 o 
  -4  17   6        5.03      -10.99     14.69 o 
  -3  17   6       11.30       60.53     18.10 o 
  -2  17   6       28.92        9.74     15.11 o 
  -1  17   6        3.54       35.03     15.31 o 
   0  17   6       50.83       42.99     12.85 o 
   1  17   6        1.80       19.08     11.86 o 
   2  17   6       67.89      100.06     15.24 o 
   3  17   6       14.47       26.04     15.28 o 
  -5  18   6       10.50        9.35     16.72 o 
  -4  18   6       89.81      110.04     33.41 o 
  -3  18   6       18.63       29.58     17.31 o 
  -2  18   6       87.65      120.53     20.96 o 
  -1  18   6        0.58      -10.90     16.43 o 
   0  18   6       86.04       73.04     30.33 o 
   1  18   6        1.94        1.79     12.15 o 
   2  18   6       57.77       70.33     14.50 o 
 -13   1   7      255.93      309.06     65.61 o 
 -12   1   7        3.59      -18.13     24.62 o 
 -11   1   7      209.75      221.27     33.34 o 
 -10   1   7      878.70      819.43     34.68 o 
  -9   1   7     3161.40     3423.57     58.21 o 
  -8   1   7      260.96      199.86     11.07 o 
  -7   1   7     1648.40     1838.83     40.64 o 
  -6   1   7     3125.88     2996.15     51.85 o 
  -5   1   7     2320.10     2444.04     36.30 o 
  -4   1   7     6627.87     6592.06    103.57 o 
  -3   1   7     1753.68     1888.82     32.76 o 
  -2   1   7     6655.35     6864.51     86.25 o 
  -1   1   7     1841.92     1865.89     32.69 o 
   0   1   7     2257.44     1809.21     32.05 o 
   1   1   7     1169.42     1130.44     24.53 o 
   2   1   7     5721.02     5921.65     85.45 o 
   3   1   7      256.30      279.78     19.33 o 
   4   1   7     1515.22     1467.40     32.37 o 
   5   1   7      882.35     1006.62     28.18 o 
   6   1   7      531.97      603.29     38.02 o 
   7   1   7      304.93      310.49     18.21 o 
   8   1   7      175.40      195.30     16.76 o 
   9   1   7       24.28       40.33     14.05 o 
 -13   2   7        1.96      -32.75     25.85 o 
 -12   2   7      154.99      107.67     29.92 o 
 -11   2   7        7.68       -5.25     29.95 o 
 -10   2   7      183.00      222.16     17.52 o 
  -9   2   7      150.70      133.14     24.86 o 
  -8   2   7     1148.64     1235.09     34.16 o 
  -7   2   7       11.00       -1.23      5.87 o 
  -6   2   7      109.82      157.56      8.98 o 
  -5   2   7      781.08      765.09     22.07 o 
  -4   2   7      135.78      128.26      8.33 o 
  -3   2   7     3666.40     3755.60     50.94 o 
  -2   2   7      484.38      417.06     12.57 o 
  -1   2   7     4957.36     4627.76     66.67 o 
   0   2   7     1464.90     1558.62     26.67 o 
   1   2   7      158.66      127.32      8.89 o 
   2   2   7      374.19      423.58     15.27 o 
   3   2   7     1341.65     1246.59     30.05 o 
   4   2   7       29.20       15.78      8.40 o 
   5   2   7        0.88        3.39      9.25 o 
   6   2   7      611.17      607.91     24.64 o 
   7   2   7      427.27      474.79     24.03 o 
   8   2   7       12.26       35.03     14.26 o 
   9   2   7       19.72        9.75     13.64 o 
 -13   3   7       28.56       10.12     27.85 o 
 -12   3   7       11.56        5.95     23.87 o 
 -11   3   7      116.62      126.37     20.98 o 
 -10   3   7      230.56      213.06     17.87 o 
  -9   3   7      964.21      914.08     36.41 o 
  -8   3   7       80.56       35.85     11.21 o 
  -7   3   7      558.81      609.90     18.42 o 
  -6   3   7      740.65      726.44     19.45 o 
  -5   3   7      793.99      781.17     17.18 o 
  -4   3   7     1254.94     1072.35     22.25 o 
  -3   3   7        5.68        0.77      5.95 o 
  -2   3   7     1364.41     1407.09     26.64 o 
  -1   3   7      117.15      105.48      8.05 o 
   0   3   7     2192.19     2161.96     33.67 o 
   1   3   7        2.89       -7.25      5.76 o 
   2   3   7     1427.09     1441.36     27.20 o 
   3   3   7      112.73      129.39     10.46 o 
   4   3   7      282.05      280.76     14.08 o 
   5   3   7      338.66      355.71     23.68 o 
   6   3   7       84.96       47.36     13.22 o 
   7   3   7       73.57      123.35     15.69 o 
   8   3   7        8.20       13.41     13.64 o 
   9   3   7       24.13       28.22     18.17 o 
 -13   4   7       13.64        4.41     29.49 o 
 -12   4   7      154.50      172.73     33.80 o 
 -11   4   7       18.34      -10.31     12.08 o 
 -10   4   7      735.43      865.90     30.81 o 
  -9   4   7       25.47        7.92     13.12 o 
  -8   4   7      808.83      897.68     28.74 o 
  -7   4   7      792.54      648.61     23.23 o 
  -6   4   7      879.17      982.86     19.61 o 
  -5   4   7     2585.95     2572.99     38.01 o 
  -4   4   7      983.67      907.02     21.03 o 
  -3   4   7     6058.14     5809.86     81.35 o 
  -2   4   7      819.10      909.45     20.57 o 
  -1   4   7     2965.84     2943.57     42.40 o 
   0   4   7       38.49       39.51      7.10 o 
   1   4   7     2000.31     2075.51     36.97 o 
   2   4   7      361.94      358.42     14.04 o 
   3   4   7     2134.43     1888.94     33.17 o 
   4   4   7      212.57      176.82     14.40 o 
   5   4   7      883.45      933.90     27.21 o 
   6   4   7       53.20       50.44     14.08 o 
   7   4   7      150.33      179.39     17.36 o 
   8   4   7       91.66       72.73     14.96 o 
   9   4   7       25.49       24.56     14.20 o 
 -13   5   7        5.54      -22.14     32.19 o 
 -12   5   7        3.22      -10.98     17.73 o 
 -11   5   7        0.09       -6.47     13.35 o 
 -10   5   7       11.67      -17.63     11.75 o 
  -9   5   7      101.16       85.89     16.09 o 
  -8   5   7       19.31       17.34     17.36 o 
  -7   5   7       38.35       27.54     10.74 o 
  -6   5   7        0.74      -11.18      9.04 o 
  -5   5   7      123.97       95.51      7.80 o 
  -4   5   7        5.84       12.39      6.97 o 
  -3   5   7        5.32       11.37      5.86 o 
  -2   5   7      207.11      225.23     11.97 o 
  -1   5   7      264.27      234.15     10.72 o 
   0   5   7      446.27      402.81     13.40 o 
   1   5   7      257.63      215.61     10.86 o 
   2   5   7       16.44      -11.35      7.57 o 
   3   5   7      183.91      171.51     13.60 o 
   4   5   7       13.52       -1.13      9.59 o 
   5   5   7       15.80       -5.87     10.47 o 
   6   5   7      131.38      116.46     18.38 o 
   7   5   7        2.40      -16.73     11.15 o 
   8   5   7       21.93        7.47     12.80 o 
   9   5   7        0.15        1.60     14.58 o 
 -12   6   7       83.40       78.76     18.00 o 
 -11   6   7       45.16       33.28     15.30 o 
 -10   6   7      291.23      315.08     22.20 o 
  -9   6   7      210.84      190.74     17.89 o 
  -8   6   7      680.66      722.46     27.14 o 
  -7   6   7      427.73      403.60     26.79 o 
  -6   6   7      768.66      830.63     27.25 o 
  -5   6   7      959.59      977.45     20.00 o 
  -4   6   7      173.47      179.20      9.81 o 
  -3   6   7     3216.03     3100.96     45.09 o 
  -2   6   7        4.53       -2.49      6.86 o 
  -1   6   7     2416.06     2356.16     43.06 o 
   0   6   7      159.55      122.71     12.08 o 
   1   6   7     2256.49     2200.77     40.36 o 
   2   6   7       99.65       86.77     12.75 o 
   3   6   7     1260.07     1237.65     30.05 o 
   4   6   7       76.24      106.26     12.73 o 
   5   6   7      390.11      395.81     20.35 o 
   6   6   7       45.13       51.58     12.63 o 
   7   6   7       45.40       33.30     13.07 o 
   8   6   7       88.61      103.76     16.07 o 
   9   6   7       26.41       27.41     18.59 o 
 -12   7   7        0.28      -24.30     25.26 o 
 -11   7   7      142.01      193.23     20.97 o 
 -10   7   7       46.04       48.09     18.06 o 
  -9   7   7      345.41      292.25     21.14 o 
  -8   7   7      154.37      120.34     15.81 o 
  -7   7   7      972.61     1063.17     50.90 o 
  -6   7   7      218.25      190.33     16.19 o 
  -5   7   7      576.93      604.37     18.50 o 
  -4   7   7      975.17      962.74     32.98 o 
  -3   7   7      463.20      432.92     19.03 o 
  -2   7   7     1530.56     1377.31     25.71 o 
  -1   7   7      231.65      236.15     11.33 o 
   0   7   7     1402.25     1242.17     32.76 o 
   1   7   7        7.16       -0.90      8.34 o 
   2   7   7     1234.53     1210.23     29.12 o 
   3   7   7        0.85      -13.30      8.87 o 
   4   7   7      860.95      866.39     26.72 o 
   5   7   7        0.26       -8.03     10.66 o 
   6   7   7      198.54      223.80     21.44 o 
   7   7   7        8.85      -14.45     11.69 o 
   8   7   7       26.99       10.22     12.98 o 
   9   7   7       24.09       13.54     16.21 o 
 -12   8   7        1.14       -8.38     15.48 o 
 -11   8   7       35.39       23.79     16.03 o 
 -10   8   7        6.74       18.63     16.81 o 
  -9   8   7      114.94      114.39     17.24 o 
  -8   8   7       28.68       36.37     13.03 o 
  -7   8   7      204.94      264.12     19.37 o 
  -6   8   7       11.35        3.15     10.56 o 
  -5   8   7      180.51      195.97     12.40 o 
  -4   8   7        0.02       -8.61      5.92 o 
  -3   8   7      198.90      205.47     12.30 o 
  -2   8   7      325.81      342.54     18.81 o 
  -1   8   7      990.65      966.97     24.76 o 
   0   8   7       48.13       29.97      9.04 o 
   1   8   7      230.93      276.79     17.52 o 
   2   8   7       72.72       76.91     11.36 o 
   3   8   7       40.05       35.84     13.48 o 
   4   8   7       92.74      103.33     13.71 o 
   5   8   7       86.71       59.05     12.64 o 
   6   8   7        1.30        3.86     11.84 o 
   7   8   7        2.24       -8.95     11.54 o 
   8   8   7        8.39       13.17     15.42 o 
 -12   9   7       14.32       -6.98     16.28 o 
 -11   9   7      179.45      201.58     22.42 o 
 -10   9   7       53.98       32.67     16.84 o 
  -9   9   7      344.38      344.25     23.92 o 
  -8   9   7      172.19      193.77     18.91 o 
  -7   9   7      284.72      259.76     22.60 o 
  -6   9   7      716.40      671.35     27.15 o 
  -5   9   7      389.85      332.42     24.63 o 
  -4   9   7     1557.24     1535.77     32.17 o 
  -3   9   7      780.88      725.52     20.90 o 
  -2   9   7     1067.40     1135.56     26.59 o 
  -1   9   7      145.89       88.27     10.85 o 
   0   9   7     1256.17     1161.58     28.00 o 
   1   9   7      105.56      133.68     16.37 o 
   2   9   7     1082.74     1035.36     27.63 o 
   3   9   7      125.85      158.66     19.92 o 
   4   9   7      750.22      802.38     26.54 o 
   5   9   7       15.89       20.97     11.95 o 
   6   9   7      127.96      128.42     15.91 o 
   7   9   7       44.95       35.01     15.76 o 
   8   9   7       25.24       20.12     16.23 o 
 -11  10   7        1.66      -26.32     17.55 o 
 -10  10   7       56.48       48.25     17.37 o 
  -9  10   7       10.11      -13.78     13.57 o 
  -8  10   7      364.38      332.28     23.48 o 
  -7  10   7       15.26       15.21     13.45 o 
  -6  10   7      244.07      182.86     17.60 o 
  -5  10   7       10.48        6.40     10.64 o 
  -4  10   7      303.89      333.69     16.29 o 
  -3  10   7       44.35       19.82      7.39 o 
  -2  10   7        1.06      -11.15      7.43 o 
  -1  10   7      119.14      114.66     15.66 o 
   0  10   7        6.59      -10.52      8.42 o 
   1  10   7      447.32      317.66     17.66 o 
   2  10   7       91.07      101.56     12.59 o 
   3  10   7       98.43       47.50     11.75 o 
   4  10   7        0.16        5.15     12.59 o 
   5  10   7       62.46       40.56     14.97 o 
   6  10   7        0.08        3.10     14.03 o 
   7  10   7       18.18       13.91     15.08 o 
   8  10   7        0.00        4.37     15.29 o 
 -11  11   7       16.29       -2.28     18.57 o 
 -10  11   7       78.43       89.66     19.26 o 
  -9  11   7       77.99       80.05     17.76 o 
  -8  11   7      167.57      233.32     22.19 o 
  -7  11   7      167.27      189.01     19.41 o 
  -6  11   7      143.64      207.59     18.97 o 
  -5  11   7       23.11        2.39     12.21 o 
  -4  11   7      119.08      113.91     24.86 o 
  -3  11   7      211.76      226.20     16.20 o 
  -2  11   7     1757.20     1751.32     35.56 o 
  -1  11   7      223.06      175.24     13.77 o 
   0  11   7      190.55      251.31     16.00 o 
   1  11   7      101.00      139.86     13.73 o 
   2  11   7      320.71      337.46     18.87 o 
   3  11   7        8.90       18.28     11.40 o 
   4  11   7        9.26        2.31     12.68 o 
   5  11   7      134.54      163.32     16.66 o 
   6  11   7       33.23       32.01     13.34 o 
   7  11   7       36.18       56.09     18.39 o 
 -10  12   7      157.36      185.13     22.48 o 
  -9  12   7       22.10        8.93     15.76 o 
  -8  12   7      255.17      242.96     33.12 o 
  -7  12   7       95.91       96.67     20.90 o 
  -6  12   7      255.33      207.92     19.49 o 
  -5  12   7      354.68      367.05     30.42 o 
  -4  12   7      284.71      199.38     20.08 o 
  -3  12   7      683.45      623.70     24.41 o 
  -2  12   7     1127.57     1042.86     27.11 o 
  -1  12   7      151.06      148.34     14.96 o 
   0  12   7      428.68      528.54     24.18 o 
   1  12   7      969.31      885.91     35.18 o 
   2  12   7        4.20        3.78     12.27 o 
   3  12   7      330.87      274.61     22.89 o 
   4  12   7       45.86       47.31     14.67 o 
   5  12   7      215.58      178.10     18.32 o 
   6  12   7        1.32       -7.06     16.18 o 
   7  12   7       14.21        6.08     16.31 o 
 -10  13   7       35.25       58.81     19.07 o 
  -9  13   7        0.00       15.35     17.19 o 
  -8  13   7        3.09       15.91     26.18 o 
  -7  13   7      110.98       75.31     17.14 o 
  -6  13   7      148.04      141.66     20.41 o 
  -5  13   7        5.15      -19.06     12.71 o 
  -4  13   7       26.00       72.38     16.81 o 
  -3  13   7       16.17       27.38     11.76 o 
  -2  13   7       22.76       55.08     13.08 o 
  -1  13   7       10.90      -13.86      9.24 o 
   0  13   7      145.64       94.89     13.14 o 
   1  13   7      224.16      222.57     20.34 o 
   2  13   7        2.08        8.44     11.34 o 
   3  13   7       89.61       90.77     14.01 o 
   4  13   7        0.01        6.53     13.56 o 
   5  13   7       19.30       51.06     16.68 o 
   6  13   7        2.99        7.29     15.28 o 
  -9  14   7       95.31      120.94     20.72 o 
  -8  14   7      249.12      227.53     23.21 o 
  -7  14   7       34.40       42.20     17.29 o 
  -6  14   7       53.47       23.83     16.32 o 
  -5  14   7      163.18      170.19     21.19 o 
  -4  14   7        0.40       26.03     15.68 o 
  -3  14   7      693.11      815.24     35.51 o 
  -2  14   7       63.93       35.21     13.24 o 
  -1  14   7      210.01      257.75     17.13 o 
   0  14   7       28.30       52.59     12.16 o 
   1  14   7      454.77      417.90     27.48 o 
   2  14   7        4.56        3.40     10.91 o 
   3  14   7       49.93       45.86     12.73 o 
   4  14   7       40.52       30.78     13.10 o 
   5  14   7       23.85       24.14     15.65 o 
  -8  15   7        4.08        5.94     30.24 o 
  -7  15   7       92.49       67.09     19.49 o 
  -6  15   7        1.69       -6.65     15.26 o 
  -5  15   7       24.15        7.58     16.09 o 
  -4  15   7      229.98      181.69     22.16 o 
  -3  15   7      278.90      238.89     34.45 o 
  -2  15   7       47.69       42.35     13.64 o 
  -1  15   7      135.98       91.65     16.08 o 
   0  15   7        0.23       16.15     11.55 o 
   1  15   7       19.79       37.16     12.46 o 
   2  15   7      200.07      144.49     15.69 o 
   3  15   7       29.56        8.94     12.38 o 
   4  15   7       38.55       36.56     16.13 o 
  -7  16   7        9.46       15.98     16.87 o 
  -6  16   7       35.55       -1.47     15.63 o 
  -5  16   7      291.16      344.63     41.86 o 
  -4  16   7       11.83       11.47     16.13 o 
  -3  16   7       89.33      183.04     22.10 o 
  -2  16   7        3.41       38.13     16.41 o 
  -1  16   7       78.07      131.99     17.18 o 
   0  16   7        4.84       11.16     13.31 o 
   1  16   7       24.26       51.79     13.36 o 
   2  16   7       30.60       45.27     13.24 o 
   3  16   7       19.77       30.02     12.64 o 
  -6  17   7       20.53       28.77     20.82 o 
  -5  17   7       26.15       46.19     18.02 o 
  -4  17   7       90.78      100.63     21.26 o 
  -3  17   7       18.23       14.65     16.44 o 
  -2  17   7      182.73      210.16     43.81 o 
  -1  17   7       41.36       13.04     15.61 o 
   0  17   7       64.37       58.76     15.59 o 
   1  17   7        0.36      -10.46     11.35 o 
   2  17   7       71.88       51.63     15.56 o 
  -3  18   7       13.68       42.83     17.54 o 
  -2  18   7       19.28       27.95     16.97 o 
  -1  18   7        3.16       41.73     17.59 o 
   0  18   7        8.16       17.83     14.51 o 
 -13   0   8      224.00      197.71     52.16 o 
 -12   0   8       13.92      -14.55     34.14 o 
 -11   0   8     1411.82     1697.61     99.45 o 
 -10   0   8      130.44      200.91     43.00 o 
  -9   0   8      870.90      974.10     40.95 o 
  -8   0   8       23.67      -13.48      9.85 o 
  -7   0   8      529.84      514.78     24.32 o 
  -6   0   8     2152.19     2045.66     46.32 o 
  -5   0   8      632.90      826.94     39.22 o 
  -4   0   8     4200.99     4472.26     84.87 o 
  -3   0   8     2334.78     2252.98     94.32 o 
  -2   0   8     5735.82     5502.06    102.16 o 
  -1   0   8     1057.37     1047.72     30.30 o 
   0   0   8     5563.52     5712.56    106.91 o 
   1   0   8      176.99      186.70     15.88 o 
   2   0   8     3170.09     3262.91     69.91 o 
   3   0   8        2.70       50.77     13.10 o 
   4   0   8      348.37      335.35     42.56 o 
   5   0   8      212.17      219.12     21.17 o 
   6   0   8       48.86       68.09     17.96 o 
   7   0   8      404.94      443.91     30.98 o 
   8   0   8      168.93      170.09     28.92 o 
   9   0   8       34.09       50.46     23.75 o 
 -13   1   8        5.17       17.53     29.85 o 
 -12   1   8        7.91       24.65     26.49 o 
 -11   1   8        3.19       34.85     24.64 o 
 -10   1   8       24.35       28.89     15.76 o 
  -9   1   8      526.33      504.21     18.71 o 
  -8   1   8      572.49      577.03     20.32 o 
  -7   1   8      125.46       88.17      7.94 o 
  -6   1   8      377.25      458.99     16.24 o 
  -5   1   8       64.38       76.66      8.55 o 
  -4   1   8      101.41       69.35      9.85 o 
  -3   1   8      384.25      330.48     12.39 o 
  -2   1   8      122.12      122.72      9.88 o 
  -1   1   8      473.47      466.71     14.59 o 
   0   1   8        7.79        0.96      6.90 o 
   1   1   8      243.82      198.39     17.32 o 
   2   1   8       46.22       42.02      7.79 o 
   3   1   8      288.37      290.81     16.38 o 
   4   1   8        0.04       -7.06     10.18 o 
   5   1   8       59.37       25.38      8.40 o 
   6   1   8        3.44       -2.66     11.29 o 
   7   1   8        7.91       19.73     13.79 o 
   8   1   8       16.12       23.39     13.87 o 
   9   1   8        3.66        6.32     14.26 o 
 -13   2   8       73.47       93.97     46.21 o 
 -12   2   8        8.18       -9.72     25.42 o 
 -11   2   8      103.82       89.77     28.98 o 
 -10   2   8      211.53      165.97     20.47 o 
  -9   2   8     1247.52     1343.20     42.72 o 
  -8   2   8       64.28       51.34      8.99 o 
  -7   2   8      852.45      875.82     19.36 o 
  -6   2   8     1098.94     1066.44     22.85 o 
  -5   2   8     2138.28     2243.87     42.21 o 
  -4   2   8      335.15      295.73     12.11 o 
  -3   2   8       68.31       73.28      7.81 o 
  -2   2   8     2686.30     2818.89     41.59 o 
  -1   2   8      137.71      139.94     12.86 o 
   0   2   8     2218.50     2256.68     36.07 o 
   1   2   8       63.76       90.12      9.11 o 
   2   2   8     2998.40     3138.48     48.00 o 
   3   2   8        8.99       33.64      8.84 o 
   4   2   8      288.58      252.95     14.47 o 
   5   2   8      310.17      337.09     21.15 o 
   6   2   8      267.50      289.32     19.81 o 
   7   2   8       18.27       32.15     16.65 o 
   8   2   8       19.93       39.03     14.22 o 
   9   2   8       13.21       19.86     13.76 o 
 -13   3   8        0.12       15.17     28.90 o 
 -12   3   8      192.18      155.95     31.98 o 
 -11   3   8        0.07       -0.55     15.77 o 
 -10   3   8      242.83      272.08     19.40 o 
  -9   3   8      231.05      174.24     17.91 o 
  -8   3   8      722.91      853.40     27.20 o 
  -7   3   8      206.82      212.24     13.22 o 
  -6   3   8       27.32       12.83      6.55 o 
  -5   3   8     5711.95     5797.36     81.82 o 
  -4   3   8     2122.13     2320.80     36.09 o 
  -3   3   8     2752.52     2608.06     42.80 o 
  -2   3   8      444.28      431.46     15.45 o 
  -1   3   8     2470.40     2398.17     37.31 o 
   0   3   8       65.64       32.66      8.37 o 
   1   3   8     2416.72     2330.21     37.84 o 
   2   3   8        2.63       21.50      8.28 o 
   3   3   8      843.01      850.12     21.87 o 
   4   3   8       30.26        4.92     10.18 o 
   5   3   8        5.28        5.55     14.84 o 
   6   3   8      597.43      624.35     26.04 o 
   7   3   8      286.49      300.26     20.94 o 
   8   3   8       26.38       22.84     14.28 o 
   9   3   8        9.62       19.11     14.43 o 
 -13   4   8        1.11       -5.60     27.16 o 
 -12   4   8       38.08      -23.23     38.41 o 
 -11   4   8       90.47      114.61     21.12 o 
 -10   4   8        1.42      -20.23     18.50 o 
  -9   4   8        5.93       19.93     13.53 o 
  -8   4   8       12.00        3.31     10.40 o 
  -7   4   8       22.72       25.96      8.44 o 
  -6   4   8      222.01      237.31     16.01 o 
  -5   4   8      220.28      218.45     12.48 o 
  -4   4   8        4.81       -0.33      7.24 o 
  -3   4   8       63.02       61.18      7.60 o 
  -2   4   8        9.91       -5.75      6.28 o 
  -1   4   8      555.69      505.40     15.47 o 
   0   4   8      778.77      862.54     20.05 o 
   1   4   8        0.16       -9.59      7.36 o 
   2   4   8      142.59      182.46     11.40 o 
   3   4   8      121.69      129.01     14.74 o 
   4   4   8       24.38       26.44     11.16 o 
   5   4   8       95.18      164.50     15.64 o 
   6   4   8       38.44       42.01     13.30 o 
   7   4   8        0.04       10.33     12.54 o 
   8   4   8        0.50      -13.34     12.46 o 
 -12   5   8       67.49       59.18     21.07 o 
 -11   5   8       77.05       54.69     15.76 o 
 -10   5   8      335.52      378.78     26.72 o 
  -9   5   8      273.96      213.61     25.72 o 
  -8   5   8      731.14      779.67     28.10 o 
  -7   5   8      705.60      686.17     53.15 o 
  -6   5   8      837.48      922.70     23.63 o 
  -5   5   8     2103.76     2286.10     45.60 o 
  -4   5   8      436.79      391.89     14.12 o 
  -3   5   8     3757.39     3605.94     51.37 o 
  -2   5   8      284.13      287.49     23.13 o 
  -1   5   8     2031.12     2083.85     34.19 o 
   0   5   8        0.04      -10.07      6.72 o 
   1   5   8     1656.48     1527.62     37.05 o 
   2   5   8       35.53       44.54     10.42 o 
   3   5   8      829.94      845.27     26.45 o 
   4   5   8      100.65      116.39     14.41 o 
   5   5   8      391.55      352.45     24.42 o 
   6   5   8       86.97      124.22     15.72 o 
   7   5   8       81.80       99.24     15.72 o 
   8   5   8       65.30       72.44     15.48 o 
 -12   6   8        4.68       -8.96     18.81 o 
 -11   6   8       65.36       69.54     16.47 o 
 -10   6   8        1.76      -16.53     15.13 o 
  -9   6   8      219.03      175.75     19.10 o 
  -8   6   8        2.90      -11.11     11.54 o 
  -7   6   8      308.40      246.89     17.89 o 
  -6   6   8      110.34       82.11     10.13 o 
  -5   6   8      283.05      315.38     15.38 o 
  -4   6   8      205.45      176.41     12.09 o 
  -3   6   8      100.08       77.45      8.73 o 
  -2   6   8     1238.02     1091.26     23.00 o 
  -1   6   8      268.29      223.17     15.09 o 
   0   6   8      394.98      357.46     16.90 o 
   1   6   8      112.75       94.99     11.36 o 
   2   6   8      343.45      265.16     16.40 o 
   3   6   8      236.94      204.54     15.66 o 
   4   6   8        5.38      -15.00     10.70 o 
   5   6   8       13.51       13.34     11.68 o 
   6   6   8       36.19       39.37     16.46 o 
   7   6   8       10.61        4.73     12.83 o 
   8   6   8       10.21        7.80     13.18 o 
 -12   7   8       24.49       26.06     17.04 o 
 -11   7   8       48.95       12.68     14.83 o 
 -10   7   8       85.46      122.88     18.05 o 
  -9   7   8      191.76      215.25     19.83 o 
  -8   7   8      149.40      176.29     17.24 o 
  -7   7   8      442.77      524.11     24.47 o 
  -6   7   8      343.16      318.98     20.80 o 
  -5   7   8      301.95      336.09     15.76 o 
  -4   7   8       32.14       41.34      7.51 o 
  -3   7   8      328.74      349.81     19.92 o 
  -2   7   8      455.93      460.59     15.90 o 
  -1   7   8     2122.42     2235.32     41.33 o 
   0   7   8       14.00      -12.56      8.37 o 
   1   7   8      467.17      440.63     19.08 o 
   2   7   8       64.37       94.34     14.35 o 
   3   7   8      345.90      314.80     18.65 o 
   4   7   8        1.00        6.11     10.96 o 
   5   7   8        1.92        7.21     11.47 o 
   6   7   8      136.44      151.99     16.70 o 
   7   7   8       40.72       45.97     14.41 o 
   8   7   8       10.43       17.27     14.12 o 
 -12   8   8        1.79      -22.32     19.02 o 
 -11   8   8      152.51      148.56     23.38 o 
 -10   8   8       41.15       14.72     15.37 o 
  -9   8   8      410.86      401.46     25.28 o 
  -8   8   8      104.15       98.97     15.87 o 
  -7   8   8      382.59      277.98     20.00 o 
  -6   8   8      424.96      401.74     22.25 o 
  -5   8   8      433.45      416.79     17.70 o 
  -4   8   8     1263.19     1309.28     29.81 o 
  -3   8   8      788.89      684.11     19.49 o 
  -2   8   8     1123.07     1055.58     25.90 o 
  -1   8   8      125.24       95.59     10.91 o 
   0   8   8      611.16      568.96     20.47 o 
   1   8   8        0.03       -5.81     10.19 o 
   2   8   8      428.41      370.83     19.22 o 
   3   8   8       99.30      111.40     13.88 o 
   4   8   8      526.55      522.41     29.19 o 
   5   8   8        6.21       -1.50     11.21 o 
   6   8   8       59.55       43.18     14.27 o 
   7   8   8       48.42       61.24     15.07 o 
   8   8   8       43.36       40.67     17.11 o 
 -11   9   8        3.96      -15.66     17.76 o 
 -10   9   8       19.05       15.78     16.01 o 
  -9   9   8        5.99       13.94     14.82 o 
  -8   9   8      100.88       50.03     15.37 o 
  -7   9   8      141.64      170.12     17.86 o 
  -6   9   8       15.50        0.85     12.38 o 
  -5   9   8       20.07       40.46     12.49 o 
  -4   9   8      198.31      165.72     12.98 o 
  -3   9   8      220.68      251.00     14.42 o 
  -2   9   8      106.41      126.26     13.31 o 
  -1   9   8      283.90      188.44     13.78 o 
   0   9   8      203.04      201.68     18.92 o 
   1   9   8       40.95       10.89      9.99 o 
   2   9   8       84.04       99.31     15.33 o 
   3   9   8        3.94        1.17     11.98 o 
   4   9   8        5.72        3.09     11.23 o 
   5   9   8       10.93       -6.23     13.72 o 
   6   9   8        3.47      -21.86     16.84 o 
   7   9   8        6.53       -2.74     13.13 o 
 -11  10   8       49.60       54.07     21.08 o 
 -10  10   8       93.30       84.58     18.88 o 
  -9  10   8      118.45      121.32     18.90 o 
  -8  10   8      406.41      427.01     27.36 o 
  -7  10   8      628.46      630.74     43.23 o 
  -6  10   8       93.73      113.46     16.26 o 
  -5  10   8       16.17       -5.63     11.47 o 
  -4  10   8      789.18      865.75     27.15 o 
  -3  10   8      236.53      186.51     13.27 o 
  -2  10   8      190.45      216.79     14.52 o 
  -1  10   8      362.90      406.25     19.05 o 
   0  10   8     1346.81     1418.04     39.75 o 
   1  10   8       22.60       57.46     12.18 o 
   2  10   8      548.42      585.16     24.26 o 
   3  10   8        4.89        8.27     12.72 o 
   4  10   8       59.42       83.67     16.29 o 
   5  10   8       97.24      115.09     19.16 o 
   6  10   8       51.88       52.79     14.69 o 
   7  10   8       31.68       47.21     20.04 o 
 -10  11   8      124.74      102.47     20.40 o 
  -9  11   8        1.69      -17.03     15.16 o 
  -8  11   8      235.44      196.79     20.89 o 
  -7  11   8        0.14        9.39     13.84 o 
  -6  11   8       53.50        6.33     13.41 o 
  -5  11   8      279.53      221.67     21.51 o 
  -4  11   8      329.81      258.15     22.71 o 
  -3  11   8      131.34       99.33     18.79 o 
  -2  11   8      156.13      118.61     14.03 o 
  -1  11   8      204.08      135.69     13.61 o 
   0  11   8        2.05       -6.65      9.96 o 
   1  11   8      627.27      492.03     22.48 o 
   2  11   8       39.62       29.64     11.91 o 
   3  11   8       80.74       44.83     12.64 o 
   4  11   8       44.46       23.48     12.74 o 
   5  11   8      178.65       98.74     19.74 o 
   6  11   8        0.81        3.79     15.19 o 
 -10  12   8       36.77       34.95     18.17 o 
  -9  12   8        0.03       -5.49     15.67 o 
  -8  12   8      141.55      224.09     22.57 o 
  -7  12   8        3.54      -19.57     17.61 o 
  -6  12   8      126.27      151.53     21.15 o 
  -5  12   8        0.72      -19.54     13.03 o 
  -4  12   8      125.93      180.80     20.57 o 
  -3  12   8       38.45       19.77      9.99 o 
  -2  12   8      188.86      254.08     17.43 o 
  -1  12   8       46.23       65.27     12.00 o 
   0  12   8        8.47       25.40     11.10 o 
   1  12   8      314.72      352.65     19.89 o 
   2  12   8      118.60      136.40     15.20 o 
   3  12   8       42.31       64.29     13.50 o 
   4  12   8       13.60        9.38     12.29 o 
   5  12   8       22.97       23.50     13.31 o 
   6  12   8        0.44       12.36     16.85 o 
  -9  13   8        7.87      -11.21     15.13 o 
  -8  13   8      126.07       83.00     20.60 o 
  -7  13   8       73.85       63.74     21.80 o 
  -6  13   8      102.46       74.60     18.60 o 
  -5  13   8      231.94      249.20     24.29 o 
  -4  13   8       88.14       62.55     16.87 o 
  -3  13   8      305.11      352.34     33.50 o 
  -2  13   8       14.97      -13.29     11.68 o 
  -1  13   8      477.58      491.17     22.28 o 
   0  13   8        2.29        9.73     10.58 o 
   1  13   8      408.75      371.19     20.89 o 
   2  13   8        0.35       -1.49     11.40 o 
   3  13   8      183.61      157.79     16.12 o 
   4  13   8        0.91       -2.22     13.86 o 
   5  13   8       29.71       35.31     14.20 o 
  -8  14   8        0.28       -2.05     16.77 o 
  -7  14   8       99.50       78.89     19.70 o 
  -6  14   8        5.13       17.51     16.16 o 
  -5  14   8      116.40       91.96     23.00 o 
  -4  14   8        0.06       15.71     15.41 o 
  -3  14   8      148.71      134.74     28.57 o 
  -2  14   8        0.16       18.55     13.27 o 
  -1  14   8      108.44       99.75     15.56 o 
   0  14   8        0.24        3.98     10.96 o 
   1  14   8       44.98       52.65     13.72 o 
   2  14   8        8.88       -7.89     11.11 o 
   3  14   8       16.35       20.27     12.64 o 
   4  14   8       15.13        2.91     14.32 o 
  -7  15   8       39.85       32.32     18.40 o 
  -6  15   8        5.30        2.57     16.39 o 
  -5  15   8      209.36      232.30     24.57 o 
  -4  15   8       65.82       58.95     18.17 o 
  -3  15   8       34.65       99.71     18.91 o 
  -2  15   8       11.93       20.45     17.74 o 
  -1  15   8      146.99      145.62     17.86 o 
   0  15   8       15.87       41.21     12.33 o 
   1  15   8      148.84      146.55     15.81 o 
   2  15   8        3.60       14.61     12.56 o 
   3  15   8       27.94       20.56     12.80 o 
  -6  16   8        2.68       -4.64     16.33 o 
  -5  16   8        1.13       25.20     17.31 o 
  -4  16   8      355.25      325.68     27.91 o 
  -3  16   8      422.36      343.19     33.98 o 
  -2  16   8        5.51       18.53     15.82 o 
  -1  16   8        0.08      -14.77     12.46 o 
   0  16   8       92.14       72.54     15.51 o 
   1  16   8       12.10       -3.32     11.49 o 
   2  16   8       49.22       26.60     12.94 o 
  -4  17   8       14.27       30.13     17.61 o 
  -3  17   8        7.04        2.80     20.54 o 
  -2  17   8       79.35       68.54     19.48 o 
  -1  17   8       52.96       75.67     18.89 o 
   0  17   8        0.14        5.13     13.52 o 
 -13   1   9       65.99       10.83     27.51 o 
 -12   1   9        2.06      -27.03     52.49 o 
 -11   1   9      344.52      322.70     36.74 o 
 -10   1   9        0.18       10.69     21.14 o 
  -9   1   9      445.16      445.11     26.10 o 
  -8   1   9       86.64       64.86     12.15 o 
  -7   1   9      405.91      447.75     18.39 o 
  -6   1   9      409.14      398.90     14.60 o 
  -5   1   9      264.01      246.92     13.61 o 
  -4   1   9     1734.03     1824.49     31.19 o 
  -3   1   9      392.44      384.47     14.22 o 
  -2   1   9     2473.20     2490.42     39.13 o 
  -1   1   9      249.56      208.28     11.80 o 
   0   1   9     2219.67     2283.82     37.70 o 
   1   1   9       29.98       71.82      8.56 o 
   2   1   9     1776.78     1833.56     37.57 o 
   3   1   9        1.01        7.31      8.33 o 
   4   1   9      219.29      170.05     15.94 o 
   5   1   9       61.98       46.69     12.74 o 
   6   1   9      108.98      118.60     18.55 o 
   7   1   9       55.22       84.27     15.57 o 
   8   1   9       27.98       27.92     15.97 o 
 -13   2   9        1.30      -16.72     45.36 o 
 -12   2   9       58.17       37.02     26.96 o 
 -11   2   9       41.16       10.24     24.34 o 
 -10   2   9      394.66      383.40     27.54 o 
  -9   2   9       38.14       17.52     11.58 o 
  -8   2   9      505.25      557.52     21.40 o 
  -7   2   9      245.12      247.48     15.12 o 
  -6   2   9      703.43      644.22     21.49 o 
  -5   2   9      247.40      194.26     11.10 o 
  -4   2   9      150.28      116.63     10.52 o 
  -3   2   9      642.64      628.98     17.24 o 
  -2   2   9       86.64       74.25      8.80 o 
  -1   2   9     1667.12     1630.22     32.78 o 
   0   2   9      104.62       47.32      9.10 o 
   1   2   9      644.65      532.10     19.73 o 
   2   2   9        2.27       12.77      8.82 o 
   3   2   9      512.53      492.01     18.81 o 
   4   2   9        0.18       -9.32     10.34 o 
   5   2   9       77.86       75.99     13.74 o 
   6   2   9       36.06       53.78     14.58 o 
   7   2   9       49.58       54.61     14.88 o 
   8   2   9        4.91       11.82     17.63 o 
 -12   3   9        0.03      -24.97     44.97 o 
 -11   3   9       33.53       13.98     25.27 o 
 -10   3   9        4.52        6.15     15.60 o 
  -9   3   9       16.58       26.54     13.01 o 
  -8   3   9      206.48      203.67     16.84 o 
  -7   3   9      277.04      292.47     15.43 o 
  -6   3   9      194.32      196.35     12.62 o 
  -5   3   9      307.37      385.79     15.93 o 
  -4   3   9      240.78      284.24     13.71 o 
  -3   3   9       83.89       88.13      9.26 o 
  -2   3   9      309.86      382.54     16.29 o 
  -1   3   9        0.06       -8.18      8.06 o 
   0   3   9      447.13      468.36     16.91 o 
   1   3   9      133.10      135.45     10.99 o 
   2   3   9      472.55      503.07     18.39 o 
   3   3   9       71.56       96.79     12.81 o 
   4   3   9      171.11      160.17     15.24 o 
   5   3   9       31.28       32.83     12.92 o 
   6   3   9      116.07      140.57     16.99 o 
   7   3   9        5.81        3.21     13.23 o 
   8   3   9        0.55        5.24     19.08 o 
 -12   4   9      159.33      187.18     34.13 o 
 -11   4   9      139.93      120.26     21.69 o 
 -10   4   9     1058.87     1215.07     93.45 o 
  -9   4   9        3.14       -8.45     16.70 o 
  -8   4   9      764.34      754.24     27.13 o 
  -7   4   9      211.44      175.15     13.25 o 
  -6   4   9      406.69      387.14     17.20 o 
  -5   4   9     1730.03     1708.58     30.37 o 
  -4   4   9      480.44      407.01     16.48 o 
  -3   4   9     2419.64     2530.70     48.58 o 
  -2   4   9      669.20      601.00     17.45 o 
  -1   4   9      993.77      956.51     22.07 o 
   0   4   9       64.70      104.56     10.89 o 
   1   4   9     1905.29     2004.08     39.69 o 
   2   4   9       16.64        6.67      9.79 o 
   3   4   9      834.71      795.38     25.81 o 
   4   4   9        0.41       -5.37     10.38 o 
   5   4   9       58.04       61.77     13.98 o 
   6   4   9      169.50      182.33     20.92 o 
   7   4   9       97.21      106.65     21.72 o 
   8   4   9       36.31       67.04     16.07 o 
 -12   5   9       75.00       37.73     40.44 o 
 -11   5   9       54.92       79.13     16.49 o 
 -10   5   9       96.31      149.18     20.24 o 
  -9   5   9      155.06       89.74     15.43 o 
  -8   5   9        0.01      -10.58     10.64 o 
  -7   5   9      111.51      116.34     17.33 o 
  -6   5   9        8.21       -1.18      8.61 o 
  -5   5   9      221.21      216.61     13.55 o 
  -4   5   9       12.14       26.41      7.68 o 
  -3   5   9        1.20       19.07      8.66 o 
  -2   5   9       87.78       86.19     10.20 o 
  -1   5   9       75.29       58.79      9.64 o 
   0   5   9       78.08       94.26     11.31 o 
   1   5   9       68.81       51.06     10.95 o 
   2   5   9      234.61      158.08     14.04 o 
   3   5   9      148.46      116.83     13.76 o 
   4   5   9       10.75       -4.67     10.50 o 
   5   5   9       31.33       55.26     14.06 o 
   6   5   9       41.02       42.50     13.97 o 
   7   5   9        1.10        5.71     13.11 o 
 -12   6   9       19.67        8.72     19.99 o 
 -11   6   9      112.57      117.71     18.36 o 
 -10   6   9      236.31      334.75     23.74 o 
  -9   6   9      188.82      201.49     19.24 o 
  -8   6   9      230.35      251.11     19.46 o 
  -7   6   9      890.19     1000.15     31.67 o 
  -6   6   9      824.75      776.88     29.11 o 
  -5   6   9      932.73     1025.01     46.86 o 
  -4   6   9      651.27      570.03     17.84 o 
  -3   6   9      509.27      573.76     17.53 o 
  -2   6   9      170.63      123.71      9.96 o 
  -1   6   9       76.77       55.92     11.21 o 
   0   6   9      534.95      644.53     22.02 o 
   1   6   9     1105.40     1095.97     32.67 o 
   2   6   9        1.90       -7.96      9.42 o 
   3   6   9      151.08      152.28     14.76 o 
   4   6   9      353.37      402.76     21.86 o 
   5   6   9      466.04      490.49     24.60 o 
   6   6   9        1.65       32.72     13.72 o 
   7   6   9       17.65       27.30     13.73 o 
 -12   7   9        4.88      -15.54     18.54 o 
 -11   7   9      153.28      154.64     22.93 o 
 -10   7   9       18.23      -16.66     14.43 o 
  -9   7   9      470.38      401.87     30.67 o 
  -8   7   9        2.34        8.49     13.06 o 
  -7   7   9       81.52       59.46     13.63 o 
  -6   7   9      330.91      258.25     18.95 o 
  -5   7   9      302.16      291.00     16.20 o 
  -4   7   9     1179.00     1210.25     25.92 o 
  -3   7   9      851.86      700.90     19.56 o 
  -2   7   9       41.20       19.17      8.95 o 
  -1   7   9      120.23      148.53     12.92 o 
   0   7   9      703.08      601.96     24.23 o 
   1   7   9        3.25      -10.88      9.58 o 
   2   7   9      377.78      280.63     20.37 o 
   3   7   9        5.92      -11.75     10.07 o 
   4   7   9      156.14      140.99     16.00 o 
   5   7   9       23.05       35.64     13.82 o 
   6   7   9       64.10       62.49     14.69 o 
   7   7   9       11.86       28.52     14.46 o 
 -11   8   9       33.02       15.45     17.70 o 
 -10   8   9        3.97        6.72     15.10 o 
  -9   8   9       51.94       57.01     16.30 o 
  -8   8   9        0.63       10.41     13.31 o 
  -7   8   9      182.09      229.32     19.91 o 
  -6   8   9       19.47       -3.66     11.76 o 
  -5   8   9      354.52      433.98     19.13 o 
  -4   8   9       33.12       15.49     10.34 o 
  -3   8   9      728.63      813.08     26.68 o 
  -2   8   9      501.53      481.92     19.61 o 
  -1   8   9      420.15      340.75     18.03 o 
   0   8   9      523.28      525.90     21.61 o 
   1   8   9       64.29       65.77     13.91 o 
   2   8   9       43.79       45.19     13.70 o 
   3   8   9        0.87       -6.00     11.13 o 
   4   8   9       80.36      111.00     16.04 o 
   5   8   9        1.70        4.43     14.99 o 
   6   8   9       41.47       48.39     14.94 o 
   7   8   9        1.46       13.76     16.39 o 
 -11   9   9      178.27      205.41     25.93 o 
 -10   9   9       24.30       21.14     15.09 o 
  -9   9   9      189.24      174.34     20.12 o 
  -8   9   9      244.01      266.99     21.90 o 
  -7   9   9      503.13      399.09     24.25 o 
  -6   9   9      159.94      164.80     17.87 o 
  -5   9   9       60.88       55.31     13.52 o 
  -4   9   9     1266.44     1364.32     43.50 o 
  -3   9   9      516.78      455.65     19.50 o 
  -2   9   9       61.54       68.03     11.04 o 
  -1   9   9      284.43      375.67     21.25 o 
   0   9   9     1197.75     1228.55     39.12 o 
   1   9   9        3.51       12.23     11.00 o 
   2   9   9      396.48      369.13     33.82 o 
   3   9   9       80.73      100.11     15.19 o 
   4   9   9      265.93      224.01     19.12 o 
   5   9   9       11.89       11.92     12.98 o 
   6   9   9       31.64       24.85     14.30 o 
 -10  10   9       48.96       27.03     19.12 o 
  -9  10   9       11.15       21.22     18.68 o 
  -8  10   9       70.36       43.11     15.72 o 
  -7  10   9        0.02      -19.09     12.72 o 
  -6  10   9       93.95       27.75     14.24 o 
  -5  10   9       87.09       42.69     15.82 o 
  -4  10   9      489.98      411.49     21.09 o 
  -3  10   9        3.67       -1.06     10.92 o 
  -2  10   9      202.21      179.92     19.42 o 
  -1  10   9       59.08       29.41     13.24 o 
   0  10   9       53.95       43.85     11.85 o 
   1  10   9      125.12      111.31     14.72 o 
   2  10   9       15.46        5.63     11.69 o 
   3  10   9       73.40       45.05     15.14 o 
   4  10   9        0.02        7.30     14.49 o 
   5  10   9       75.95       43.20     14.01 o 
   6  10   9       13.00        4.11     13.39 o 
 -10  11   9       32.15       26.95     20.55 o 
  -9  11   9       57.16       55.01     17.30 o 
  -8  11   9       59.85       75.11     17.38 o 
  -7  11   9        0.70      -20.41     13.61 o 
  -6  11   9      367.19      458.71     30.10 o 
  -5  11   9        4.40      -20.41     13.61 o 
  -4  11   9      689.34      825.85     45.39 o 
  -3  11   9       11.41        4.65     14.01 o 
  -2  11   9      501.96      610.63     28.78 o 
  -1  11   9        4.03      -14.69      9.79 o 
   0  11   9       77.44      114.45     13.82 o 
   1  11   9      111.24      179.94     18.35 o 
   2  11   9      131.90      134.42     15.06 o 
   3  11   9       49.36       71.97     16.25 o 
   4  11   9       36.93       27.61     15.85 o 
   5  11   9       28.73       52.65     17.32 o 
  -9  12   9        3.85      -17.68     17.16 o 
  -8  12   9      104.32       71.04     19.48 o 
  -7  12   9       78.18       69.84     18.59 o 
  -6  12   9      227.90      196.02     23.28 o 
  -5  12   9      142.84      144.56     20.56 o 
  -4  12   9      274.50      209.87     22.37 o 
  -3  12   9      149.51      164.67     17.22 o 
  -2  12   9      128.30       79.45     14.91 o 
  -1  12   9      212.02      164.63     15.49 o 
   0  12   9        5.59       -4.89     10.94 o 
   1  12   9      276.63      240.86     17.96 o 
   2  12   9        4.62       14.09     11.69 o 
   3  12   9      103.74      101.91     17.57 o 
   4  12   9        4.68      -17.25     11.50 o 
   5  12   9       63.89       55.77     16.72 o 
  -9  13   9        2.13      -25.92     17.28 o 
  -8  13   9       28.60       48.38     19.45 o 
  -7  13   9       15.39        7.16     16.23 o 
  -6  13   9       49.34       88.98     19.49 o 
  -5  13   9       37.22       31.57     16.66 o 
  -4  13   9       56.37       88.21     18.45 o 
  -3  13   9      111.05      115.43     19.84 o 
  -2  13   9      147.13      217.42     19.32 o 
  -1  13   9       15.40       21.46     11.53 o 
   0  13   9       10.63       41.40     12.66 o 
   1  13   9       39.62       52.69     13.27 o 
   2  13   9        4.77       -7.93     11.33 o 
   3  13   9        3.79       -4.02     13.74 o 
   4  13   9        7.18      -10.26     12.60 o 
  -8  14   9       30.49       27.57     18.76 o 
  -7  14   9       68.26       71.26     19.29 o 
  -6  14   9       41.05        3.30     16.25 o 
  -5  14   9      124.56      176.89     23.10 o 
  -4  14   9       17.62        8.60     15.91 o 
  -3  14   9      298.49      305.35     26.65 o 
  -2  14   9       69.11       56.41     14.62 o 
  -1  14   9      106.78      107.90     16.39 o 
   0  14   9        0.96       42.49     12.58 o 
   1  14   9      113.86       98.63     15.01 o 
   2  14   9        3.50       15.63     12.53 o 
   3  14   9       42.37       15.97     12.80 o 
  -6  15   9        7.18       -2.71     16.24 o 
  -5  15   9      118.37       98.87     20.54 o 
  -4  15   9        2.80        5.71     16.50 o 
  -3  15   9       25.66        6.06     16.76 o 
  -2  15   9       15.71        5.43     15.83 o 
  -1  15   9       35.71       14.51     13.71 o 
   0  15   9       21.73      -17.91     11.94 o 
   1  15   9       18.23        4.08     16.39 o 
   2  15   9       14.08       -3.50     11.93 o 
  -5  16   9       21.19       40.94     18.27 o 
  -4  16   9        6.77       -9.32     15.55 o 
  -3  16   9       38.05       40.03     18.09 o 
  -2  16   9       18.84       23.82     17.32 o 
  -1  16   9       67.98      123.64     18.10 o 
   0  16   9        4.15       -2.52     13.66 o 
 -12   0  10        0.11      -15.24     33.36 o 
 -11   0  10       76.76       87.61     36.76 o 
 -10   0  10      183.53      124.85     39.41 o 
  -9   0  10      540.64      639.37     59.78 o 
  -8   0  10      147.51      152.77     26.52 o 
  -7   0  10      432.09      436.48     23.05 o 
  -6   0  10      663.15      695.99     26.82 o 
  -5   0  10      396.96      404.37     50.34 o 
  -4   0  10     1143.09     1232.43     45.87 o 
  -3   0  10      224.07      195.96     17.11 o 
  -2   0  10     1957.33     2163.05     51.80 o 
  -1   0  10      175.73      132.68     15.77 o 
   0   0  10     1655.69     1682.56     45.16 o 
   1   0  10        0.00       23.37     12.69 o 
   2   0  10      804.34      870.92     33.70 o 
   3   0  10       20.97      -17.19     11.46 o 
   4   0  10      127.17      128.51     20.13 o 
   5   0  10       24.59        3.98     19.18 o 
   6   0  10       40.72       43.23     21.58 o 
   7   0  10       30.80       26.25     21.53 o 
 -12   1  10       26.49       36.72     35.95 o 
 -11   1  10        0.03        3.24     23.23 o 
 -10   1  10       76.02       55.44     23.96 o 
  -9   1  10        1.17       15.10     13.83 o 
  -8   1  10       39.59       31.27     11.66 o 
  -7   1  10       16.35       -1.98      7.95 o 
  -6   1  10       11.26       -2.03      8.16 o 
  -5   1  10      203.89      180.02     12.51 o 
  -4   1  10      112.98      108.82     10.20 o 
  -3   1  10      125.74      124.40     11.98 o 
  -2   1  10      110.72       88.63      9.89 o 
  -1   1  10       64.36       61.20      9.74 o 
   0   1  10        0.02        4.53      8.45 o 
   1   1  10      206.43      177.49     14.30 o 
   2   1  10       14.64       19.84      8.51 o 
   3   1  10       24.05       -9.37      8.79 o 
   4   1  10        3.72       -9.51     10.51 o 
   5   1  10       11.98      -16.81     11.21 o 
   6   1  10        6.68        1.58     14.11 o 
   7   1  10       12.01       -1.53     14.89 o 
 -12   2  10        5.40       -4.19     32.75 o 
 -11   2  10       67.92       73.14     26.67 o 
 -10   2  10       44.85       17.10     16.41 o 
  -9   2  10      150.38      134.66     22.58 o 
  -8   2  10      165.74      148.79     13.04 o 
  -7   2  10      210.89      238.38     14.96 o 
  -6   2  10      360.26      410.72     17.92 o 
  -5   2  10      217.85      182.91     11.94 o 
  -4   2  10      684.33      726.70     21.53 o 
  -3   2  10       83.59       74.44      9.39 o 
  -2   2  10     1330.01     1425.73     31.24 o 
  -1   2  10      126.18      100.53     11.37 o 
   0   2  10      559.69      651.78     19.48 o 
   1   2  10        7.68       31.22      9.16 o 
   2   2  10      333.60      299.81     15.53 o 
   3   2  10        0.79      -14.02      9.35 o 
   4   2  10       53.97       73.58     13.41 o 
   5   2  10       42.09       65.42     14.35 o 
   6   2  10       62.90       80.73     15.25 o 
   7   2  10        3.99       -0.55     14.88 o 
 -12   3  10      148.53      161.26     33.05 o 
 -11   3  10        4.09       -3.92     23.55 o 
 -10   3  10      194.98      172.05     29.54 o 
  -9   3  10       37.62       41.43     12.99 o 
  -8   3  10      428.38      443.34     25.18 o 
  -7   3  10      219.75      233.90     15.15 o 
  -6   3  10      422.04      408.16     20.20 o 
  -5   3  10      292.08      296.80     14.07 o 
  -4   3  10      126.58       82.02     10.59 o 
  -3   3  10     1651.86     1615.88     30.33 o 
  -2   3  10      631.02      535.32     19.07 o 
  -1   3  10      425.60      425.62     16.90 o 
   0   3  10       16.87       -2.25      7.86 o 
   1   3  10      632.93      642.02     26.84 o 
   2   3  10       11.01       -5.92      9.53 o 
   3   3  10      176.51      182.39     16.10 o 
   4   3  10       31.81       38.14     14.50 o 
   5   3  10      100.19      122.65     15.96 o 
   6   3  10       20.17       32.31     13.43 o 
   7   3  10       15.68       -6.23     12.69 o 
 -12   4  10        6.08       35.06     28.05 o 
 -11   4  10       28.11       23.97     18.49 o 
 -10   4  10       34.77       64.34     17.28 o 
  -9   4  10        6.94       -3.37     12.41 o 
  -8   4  10       46.04       36.94     16.35 o 
  -7   4  10        0.12      -12.89      8.59 o 
  -6   4  10        9.74       22.58      9.73 o 
  -5   4  10       39.45       13.68      8.91 o 
  -4   4  10      235.64      316.97     14.75 o 
  -3   4  10       61.69       59.39     11.16 o 
  -2   4  10       56.12       72.77     11.21 o 
  -1   4  10       18.98       24.00      9.35 o 
   0   4  10        0.36       -4.84      8.92 o 
   1   4  10        0.29       14.03     10.06 o 
   2   4  10       50.52       33.82     11.28 o 
   3   4  10       49.34       25.37     11.42 o 
   4   4  10        0.16       11.31     14.37 o 
   5   4  10       27.03       29.22     13.46 o 
   6   4  10       10.55       23.02     13.59 o 
   7   4  10        0.08       12.67     15.43 o 
 -12   5  10       95.67      101.54     43.06 o 
 -11   5  10       51.09       71.38     20.64 o 
 -10   5  10      389.52      468.40     33.20 o 
  -9   5  10       68.79       86.19     16.17 o 
  -8   5  10      510.37      468.47     24.71 o 
  -7   5  10      151.72      179.20     21.17 o 
  -6   5  10      290.22      203.15     13.95 o 
  -5   5  10      846.86      951.76     35.33 o 
  -4   5  10      795.94      691.09     19.75 o 
  -3   5  10      104.35      157.44     19.51 o 
  -2   5  10      122.30      171.63     13.17 o 
  -1   5  10     1186.05     1227.64     29.68 o 
   0   5  10        2.07       18.57     11.45 o 
   1   5  10      941.41     1030.02     28.25 o 
   2   5  10        8.33       -0.50     10.51 o 
   3   5  10      186.30      232.13     18.65 o 
   4   5  10       47.82       93.65     14.90 o 
   5   5  10       63.58       73.01     14.99 o 
   6   5  10       77.26      106.91     16.90 o 
 -11   6  10       24.29       12.26     23.80 o 
 -10   6  10       49.77       33.04     15.56 o 
  -9   6  10      475.83      378.39     30.20 o 
  -8   6  10      105.89       91.36     15.78 o 
  -7   6  10        0.86      -16.62     11.08 o 
  -6   6  10      606.82      560.98     39.91 o 
  -5   6  10      687.82      633.56     23.55 o 
  -4   6  10       65.21       51.86      9.57 o 
  -3   6  10        0.46       -0.65      8.04 o 
  -2   6  10      825.06      735.65     25.84 o 
  -1   6  10      376.39      309.18     17.21 o 
   0   6  10       71.52       58.28     13.80 o 
   1   6  10        8.92       40.30     11.81 o 
   2   6  10       97.80       85.84     14.86 o 
   3   6  10        2.96        2.86     12.65 o 
   4   6  10       55.02       48.59     14.10 o 
   5   6  10       25.33       39.88     15.04 o 
   6   6  10       64.25       59.08     15.06 o 
 -11   7  10       58.41       67.92     19.46 o 
 -10   7  10      106.26      120.54     18.65 o 
  -9   7  10       48.01       71.47     15.90 o 
  -8   7  10       52.01      107.48     16.73 o 
  -7   7  10      224.62      322.85     21.75 o 
  -6   7  10       36.65       30.53     13.57 o 
  -5   7  10      212.69      320.60     20.82 o 
  -4   7  10        5.24       22.13     10.45 o 
  -3   7  10      483.88      580.31     20.82 o 
  -2   7  10        1.37      -12.68      8.81 o 
  -1   7  10      134.29      172.44     16.52 o 
   0   7  10       42.17       78.94     12.69 o 
   1   7  10      231.09      285.67     22.01 o 
   2   7  10        0.86       18.88     11.47 o 
   3   7  10        9.60       -1.64     11.84 o 
   4   7  10      455.09      519.61     25.85 o 
   5   7  10      246.95      274.12     20.91 o 
   6   7  10        0.09       37.09     14.75 o 
 -11   8  10      171.97      167.72     22.01 o 
 -10   8  10       27.51       12.01     15.35 o 
  -9   8  10      354.29      306.60     23.22 o 
  -8   8  10       30.52       18.56     13.99 o 
  -7   8  10      164.32      166.11     18.12 o 
  -6   8  10      589.11      635.54     28.70 o 
  -5   8  10      578.85      472.60     22.58 o 
  -4   8  10      396.81      422.01     24.28 o 
  -3   8  10      168.26      106.44     12.38 o 
  -2   8  10      213.34      236.68     16.09 o 
  -1   8  10       77.72      133.33     13.88 o 
   0   8  10     1367.52     1277.98     36.73 o 
   1   8  10       65.97       45.47     17.16 o 
   2   8  10      308.00      276.92     19.00 o 
   3   8  10        2.69      -12.17     11.80 o 
   4   8  10       33.76       69.76     16.21 o 
   5   8  10       60.07      113.26     20.51 o 
   6   8  10       59.49       62.29     17.15 o 
 -10   9  10        0.41        0.56     15.14 o 
  -9   9  10       32.56       43.14     15.75 o 
  -8   9  10        5.89      -19.70     13.13 o 
  -7   9  10       29.37       57.43     15.48 o 
  -6   9  10       26.89       23.39     15.66 o 
  -5   9  10        1.59       14.16     15.24 o 
  -4   9  10      122.72      109.25     14.56 o 
  -3   9  10       36.81        7.00     11.99 o 
  -2   9  10      552.33      521.99     22.18 o 
  -1   9  10       43.15       38.18     11.92 o 
   0   9  10      124.51      112.69     14.87 o 
   1   9  10       14.24       24.18     14.95 o 
   2   9  10       53.05       74.53     18.64 o 
   3   9  10       15.44       11.76     13.12 o 
   4   9  10        0.99        5.20     13.00 o 
   5   9  10       14.79       43.84     14.90 o 
 -10  10  10       18.01       -0.30     22.49 o 
  -9  10  10       60.51       31.60     16.78 o 
  -8  10  10      143.34      150.37     19.96 o 
  -7  10  10      103.97      112.09     19.39 o 
  -6  10  10      337.19      422.81     28.75 o 
  -5  10  10       57.11       70.88     17.44 o 
  -4  10  10      665.13      809.18     34.21 o 
  -3  10  10       59.31       22.28     12.66 o 
  -2  10  10      535.09      736.80     33.83 o 
  -1  10  10       39.32       14.46     11.27 o 
   0  10  10      219.43      207.45     16.86 o 
   1  10  10        0.44        0.55     11.15 o 
   2  10  10       48.66       22.20     14.95 o 
   3  10  10       75.91      120.03     18.19 o 
   4  10  10       65.70       56.29     17.19 o 
   5  10  10       33.27       60.20     15.39 o 
  -9  11  10        1.75      -19.10     16.38 o 
  -8  11  10       99.30       42.97     17.98 o 
  -7  11  10        0.71       -0.38     14.86 o 
  -6  11  10      149.32       83.18     18.90 o 
  -5  11  10       32.35       19.35     16.89 o 
  -4  11  10      264.11      217.94     23.19 o 
  -3  11  10       13.45       14.60     12.72 o 
  -2  11  10       42.12       25.75     12.92 o 
  -1  11  10      179.36      134.44     14.99 o 
   0  11  10       97.28       42.10     12.85 o 
   1  11  10       57.93       10.92     12.12 o 
   2  11  10        4.96      -13.40     12.88 o 
   3  11  10       80.68       78.79     14.95 o 
   4  11  10       13.80       11.71     12.92 o 
  -9  12  10        8.24       20.60     17.62 o 
  -8  12  10       47.84       76.45     19.69 o 
  -7  12  10        8.50       38.92     18.10 o 
  -6  12  10       49.09       78.74     18.85 o 
  -5  12  10        8.67       18.42     20.17 o 
  -4  12  10      166.97      244.11     24.40 o 
  -3  12  10        2.68        5.63     12.25 o 
  -2  12  10       71.66      128.40     16.99 o 
  -1  12  10       41.61       49.52     12.47 o 
   0  12  10       52.88       67.31     13.28 o 
   1  12  10       58.60       78.71     14.38 o 
   2  12  10       53.88       60.27     14.01 o 
   3  12  10        0.76       -3.76     12.35 o 
  -8  13  10       70.55       29.74     18.32 o 
  -7  13  10       19.65       18.40     16.57 o 
  -6  13  10       48.76       15.87     17.09 o 
  -5  13  10      111.93      125.10     21.12 o 
  -4  13  10       91.96       53.57     18.48 o 
  -3  13  10      120.24      136.17     21.00 o 
  -2  13  10       20.77        9.44     13.23 o 
  -1  13  10      165.37      156.43     18.42 o 
   0  13  10        3.32        1.51     11.33 o 
   1  13  10      122.73      127.86     15.95 o 
   2  13  10        0.13       -5.32     11.23 o 
  -7  14  10        6.64      -23.26     15.51 o 
  -6  14  10        0.78       -1.60     20.02 o 
  -5  14  10       21.43       44.22     17.52 o 
  -4  14  10        4.24       -2.12     17.20 o 
  -3  14  10      110.48      143.83     41.88 o 
  -2  14  10        4.57       10.67     15.86 o 
  -1  14  10       31.99       24.27     14.02 o 
   0  14  10        2.92       21.88     13.34 o 
   1  14  10       26.33       38.36     12.96 o 
  -5  15  10       41.95       79.47     19.31 o 
  -4  15  10        4.15        2.70     26.11 o 
  -3  15  10      165.56      267.18     27.58 o 
  -2  15  10        4.91        6.62     15.96 o 
  -1  15  10       68.94       72.89     16.45 o 
   0  15  10        0.46       -1.74     13.54 o 
 -12   1  11        2.68       -2.32     25.30 o 
 -11   1  11      121.24      142.27     48.96 o 
 -10   1  11       49.08       69.33     26.00 o 
  -9   1  11      277.14      281.02     28.50 o 
  -8   1  11      152.34      187.59     19.29 o 
  -7   1  11      313.06      333.57     19.55 o 
  -6   1  11      461.55      500.53     21.99 o 
  -5   1  11      532.72      495.18     19.20 o 
  -4   1  11      280.75      367.01     17.69 o 
  -3   1  11      191.05      149.11     11.90 o 
  -2   1  11      343.63      407.90     16.90 o 
  -1   1  11        9.01       38.09      9.41 o 
   0   1  11      548.31      565.06     20.01 o 
   1   1  11        7.22       25.69      9.66 o 
   2   1  11      467.00      471.80     21.85 o 
   3   1  11       16.40      -14.81      9.88 o 
   4   1  11       40.16       41.48     13.76 o 
   5   1  11       16.90       16.48     14.54 o 
   6   1  11       29.94        1.59     14.99 o 
 -12   2  11       23.95       39.49     26.94 o 
 -11   2  11       25.62        5.47     25.06 o 
 -10   2  11      237.53      249.10     24.08 o 
  -9   2  11        0.15       -8.96     14.93 o 
  -8   2  11      165.67      176.07     14.82 o 
  -7   2  11       23.71       20.58     11.20 o 
  -6   2  11      136.35      133.54     13.01 o 
  -5   2  11       38.11       43.90      9.51 o 
  -4   2  11        7.07       -7.44      9.52 o 
  -3   2  11      193.24      185.52     14.01 o 
  -2   2  11        9.57       25.21      9.21 o 
  -1   2  11      583.68      600.65     31.78 o 
   0   2  11       11.48        2.87      8.59 o 
   1   2  11      313.09      312.47     18.34 o 
   2   2  11        0.01        3.91     10.82 o 
   3   2  11      136.89      131.51     19.88 o 
   4   2  11        0.09      -13.55     11.57 o 
   5   2  11       31.25       43.54     15.19 o 
   6   2  11        1.83        8.85     14.74 o 
 -11   3  11       36.95       60.78     26.82 o 
 -10   3  11       50.27       56.68     21.73 o 
  -9   3  11      102.87      106.53     16.32 o 
  -8   3  11        7.53        5.34     11.83 o 
  -7   3  11        9.93        5.37      9.97 o 
  -6   3  11       83.08       93.66     13.18 o 
  -5   3  11        1.89       -8.99      8.16 o 
  -4   3  11      686.71      808.71     24.06 o 
  -3   3  11      318.13      259.19     16.36 o 
  -2   3  11        0.94        3.84      9.34 o 
  -1   3  11       90.20      154.44     13.73 o 
   0   3  11      168.68      189.94     15.40 o 
   1   3  11       22.37       32.77     11.08 o 
   2   3  11        6.18       -9.09     10.38 o 
   3   3  11       67.28       75.13     13.86 o 
   4   3  11       32.78       23.75     12.60 o 
   5   3  11        6.83       19.93     13.35 o 
   6   3  11        5.09       -3.84     12.75 o 
 -11   4  11        0.93       22.00     18.94 o 
 -10   4  11       81.31       33.05     31.19 o 
  -9   4  11       97.22       93.13     15.92 o 
  -8   4  11      213.47      228.18     22.35 o 
  -7   4  11      306.58      305.54     20.71 o 
  -6   4  11      380.07      310.44     17.56 o 
  -5   4  11      652.80      732.81     23.05 o 
  -4   4  11      997.09      888.64     26.97 o 
  -3   4  11       29.63       -2.45      8.18 o 
  -2   4  11      442.41      572.54     21.47 o 
  -1   4  11     1310.24     1372.94     32.63 o 
   0   4  11        1.71        3.80     10.27 o 
   1   4  11      525.56      546.03     23.79 o 
   2   4  11       20.22       32.00     11.93 o 
   3   4  11      317.72      333.52     20.88 o 
   4   4  11        3.30       19.95     12.77 o 
   5   4  11       70.26      101.82     16.29 o 
   6   4  11        9.33       14.67     13.49 o 
 -11   5  11       67.43       15.87     23.15 o 
 -10   5  11       31.85       42.88     15.62 o 
  -9   5  11       91.04       60.22     15.69 o 
  -8   5  11       79.96       81.51     16.46 o 
  -7   5  11       21.66        1.05     11.47 o 
  -6   5  11        0.13       -9.94      9.78 o 
  -5   5  11       68.70       56.95     11.69 o 
  -4   5  11       33.32       85.27     11.75 o 
  -3   5  11       92.89       82.81     11.00 o 
  -2   5  11      669.32      613.17     25.47 o 
  -1   5  11      457.46      408.53     22.86 o 
   0   5  11        8.81        7.99     10.68 o 
   1   5  11       15.39       25.61     11.64 o 
   2   5  11       47.61       22.22     14.49 o 
   3   5  11       14.83       12.85     12.79 o 
   4   5  11       14.79       27.23     13.41 o 
   5   5  11        5.33       18.97     13.47 o 
 -11   6  11        1.59       -2.58     21.62 o 
 -10   6  11      101.41      145.11     19.06 o 
  -9   6  11       34.19       54.44     15.66 o 
  -8   6  11      115.10      110.70     16.87 o 
  -7   6  11       39.73       43.91     16.36 o 
  -6   6  11       18.97        4.80      6.91 o 
  -5   6  11      952.07     1070.11     28.84 o 
  -4   6  11      101.79       60.69     11.37 o 
  -3   6  11      549.85      666.73     23.18 o 
  -2   6  11       42.69       11.94     11.54 o 
  -1   6  11      271.15      325.33     18.68 o 
   0   6  11       13.49       47.01     12.52 o 
   1   6  11      322.71      355.57     20.49 o 
   2   6  11        1.93        9.25     12.01 o 
   3   6  11       41.23       60.64     14.22 o 
   4   6  11       68.80      119.68     16.59 o 
   5   6  11       49.33       55.28     15.08 o 
 -10   7  11        4.33       31.76     15.87 o 
  -9   7  11       80.79       86.39     17.35 o 
  -8   7  11       92.48       82.83     16.72 o 
  -7   7  11      402.37      337.81     23.08 o 
  -6   7  11      143.49      123.12     16.57 o 
  -5   7  11      549.49      512.69     24.10 o 
  -4   7  11       78.45       89.38     14.55 o 
  -3   7  11      279.67      191.14     15.52 o 
  -2   7  11       53.06       39.92     11.65 o 
  -1   7  11        0.37       22.96     12.97 o 
   0   7  11      358.14      363.41     23.12 o 
   1   7  11        5.19       -0.01     11.18 o 
   2   7  11      231.38      203.19     17.97 o 
   3   7  11        5.37        5.19     12.56 o 
   4   7  11       36.11       39.16     14.19 o 
   5   7  11       13.87       22.45     14.82 o 
 -10   8  11        2.75       -0.31     14.88 o 
  -9   8  11       46.18       89.30     17.15 o 
  -8   8  11        6.27       -3.58     14.07 o 
  -7   8  11      194.18      277.25     22.18 o 
  -6   8  11        0.68       -2.91     15.24 o 
  -5   8  11      118.56      186.05     17.14 o 
  -4   8  11        7.89        8.33     12.17 o 
  -3   8  11       81.71      105.44     15.02 o 
  -2   8  11       30.80       28.60     11.10 o 
  -1   8  11      124.84      183.01     16.19 o 
   0   8  11        0.82       31.51     13.81 o 
   1   8  11       10.68        8.49     11.70 o 
   2   8  11       23.17       54.74     13.54 o 
   3   8  11        0.25       -5.19     12.06 o 
   4   8  11       51.20      116.43     16.89 o 
 -10   9  11        1.52       -8.61     19.73 o 
  -9   9  11       72.41       61.28     17.87 o 
  -8   9  11       81.81       85.20     17.21 o 
  -7   9  11      177.28      172.10     21.61 o 
  -6   9  11      241.49      288.58     25.60 o 
  -5   9  11      201.12      139.84     20.62 o 
  -4   9  11      360.10      429.97     23.90 o 
  -3   9  11      291.19      202.21     18.12 o 
  -2   9  11       41.66       70.55     13.08 o 
  -1   9  11       24.64       37.84     12.34 o 
   0   9  11      482.49      437.83     22.54 o 
   1   9  11       35.80       14.70     16.76 o 
   2   9  11       36.72       15.56     14.28 o 
   3   9  11       52.11       97.05     15.70 o 
   4   9  11       92.41      117.49     17.02 o 
  -9  10  11       25.78       51.25     18.42 o 
  -8  10  11        8.96      -17.62     15.16 o 
  -7  10  11        0.62        1.41     15.41 o 
  -6  10  11      106.13       90.13     18.63 o 
  -5  10  11        0.00       28.78     15.88 o 
  -4  10  11      108.42       86.36     22.73 o 
  -3  10  11        2.89        1.68     12.85 o 
  -2  10  11       95.80       55.23     14.17 o 
  -1  10  11        1.09       -1.47     11.25 o 
   0  10  11        8.12       17.25     11.76 o 
   1  10  11       37.18       23.04     14.88 o 
   2  10  11       42.41       21.44     12.91 o 
   3  10  11        2.21       21.94     15.00 o 
  -8  11  11       65.04       99.90     26.18 o 
  -7  11  11       33.10       47.47     18.13 o 
  -6  11  11      109.40      156.66     21.77 o 
  -5  11  11       16.24        0.40     15.46 o 
  -4  11  11      115.67      146.87     20.67 o 
  -3  11  11        0.24       10.02     13.00 o 
  -2  11  11      149.51      209.27     19.38 o 
  -1  11  11        5.72        0.31     12.35 o 
   0  11  11      131.42      154.08     16.35 o 
   1  11  11        0.75        3.26     12.30 o 
   2  11  11        0.40       -7.39     12.55 o 
   3  11  11       62.39       95.67     16.22 o 
  -7  12  11       13.13       42.20     18.55 o 
  -6  12  11       41.25       27.27     17.66 o 
  -5  12  11      119.78      120.15     21.09 o 
  -4  12  11      167.07      134.92     27.36 o 
  -3  12  11       38.47       40.04     17.10 o 
  -2  12  11       46.68       27.64     13.91 o 
  -1  12  11       49.95       45.50     33.86 o 
   0  12  11        2.20       -0.68     12.01 o 
   1  12  11       74.86       50.04     13.70 o 
   2  12  11        0.56       10.29     13.84 o 
  -6  13  11       31.87       72.76     19.50 o 
  -5  13  11        6.82        1.77     15.92 o 
  -4  13  11       11.30       76.97     19.44 o 
  -3  13  11       33.84       43.76     18.29 o 
  -2  13  11        7.32       15.96     14.27 o 
  -1  13  11       52.94       87.90     16.58 o 
   0  13  11        9.73       -6.80     13.08 o 
   1  13  11       27.65       26.24     13.14 o 
  -4  14  11       23.22       -1.04     16.35 o 
  -3  14  11       70.37       91.26     20.23 o 
  -2  14  11        3.91        7.36     16.44 o 
  -1  14  11       89.10      140.86     18.90 o 
 -11   0  12      132.66      175.42     47.23 o 
 -10   0  12        6.45        5.57     33.67 o 
  -9   0  12      119.64      120.11     37.51 o 
  -8   0  12      107.31      143.14     24.36 o 
  -7   0  12       73.11       71.67     21.79 o 
  -6   0  12      778.71      998.52     37.02 o 
  -5   0  12      988.19      769.16     31.68 o 
  -4   0  12       19.25       17.93     13.85 o 
  -3   0  12       54.47        2.82     13.30 o 
  -2   0  12       90.01       71.70     17.20 o 
  -1   0  12        2.90       16.48     13.55 o 
   0   0  12      107.56      106.20     17.58 o 
   1   0  12       56.35       95.86     18.84 o 
   2   0  12      209.90      193.70     26.80 o 
   3   0  12       12.53       22.48     28.63 o 
   4   0  12       69.39      100.81     25.22 o 
   5   0  12       16.06       50.99     23.55 o 
 -11   1  12        9.33       -0.71     36.54 o 
 -10   1  12       87.76      117.68     42.18 o 
  -9   1  12        3.87      -16.67     17.46 o 
  -8   1  12       18.15       15.55     14.99 o 
  -7   1  12       17.56       11.80     11.21 o 
  -6   1  12      102.37       95.43     15.13 o 
  -5   1  12       61.53       60.15     13.90 o 
  -4   1  12      281.28      278.26     15.53 o 
  -3   1  12      750.06      727.06     21.89 o 
  -2   1  12      249.49      228.24     14.55 o 
  -1   1  12       19.80       24.35      9.65 o 
   0   1  12        6.43       10.52      9.17 o 
   1   1  12       29.77       27.11     11.44 o 
   2   1  12        0.02        8.02     11.23 o 
   3   1  12       15.03        3.81     13.64 o 
   4   1  12        1.20        9.31     14.16 o 
   5   1  12       15.31       15.31     15.32 o 
 -11   2  12       69.18      141.51     30.11 o 
 -10   2  12       69.63       62.57     38.39 o 
  -9   2  12      332.84      359.13     57.37 o 
  -8   2  12        5.95      -16.94     11.29 o 
  -7   2  12        9.97       22.84     12.47 o 
  -6   2  12      165.32      234.20     19.14 o 
  -5   2  12       52.03       32.29     10.20 o 
  -4   2  12      164.92      247.73     16.48 o 
  -3   2  12        0.29       -6.80      9.01 o 
  -2   2  12      246.55      282.75     16.97 o 
  -1   2  12        3.17       11.73      7.45 o 
   0   2  12      266.45      260.42     18.00 o 
   1   2  12       43.13       30.97     11.72 o 
   2   2  12        0.58        5.97     11.26 o 
   3   2  12       82.20       90.29     16.36 o 
   4   2  12       65.71       41.01     15.81 o 
   5   2  12        2.33       -0.55     14.40 o 
 -11   3  12        3.68       15.93     26.18 o 
 -10   3  12      146.66      154.53     27.11 o 
  -9   3  12        0.44        0.48     16.12 o 
  -8   3  12       24.58       11.14     12.83 o 
  -7   3  12      388.27      406.65     20.47 o 
  -6   3  12      337.14      317.94     21.91 o 
  -5   3  12      290.47      347.92     16.94 o 
  -4   3  12      275.76      251.80     16.48 o 
  -3   3  12      173.00      197.15     15.07 o 
  -2   3  12       47.40       29.03      9.70 o 
  -1   3  12      284.49      328.89     26.06 o 
   0   3  12        5.73        6.31     11.01 o 
   1   3  12      169.51      223.78     17.85 o 
   2   3  12        8.53       10.50     11.93 o 
   3   3  12      140.08      136.00     16.63 o 
   4   3  12        0.75       -1.94     12.59 o 
 -11   4  12       12.27        3.62     39.07 o 
 -10   4  12        8.32       17.17     18.49 o 
  -9   4  12        0.00      -18.46     12.30 o 
  -8   4  12       19.98       30.63     13.99 o 
  -7   4  12        6.26       -8.05     12.54 o 
  -6   4  12       53.68      103.18     13.48 o 
  -5   4  12        0.95        6.26     11.94 o 
  -4   4  12       37.65       48.36     10.80 o 
  -3   4  12        2.85        4.84     13.55 o 
  -2   4  12       10.12       21.64     12.98 o 
  -1   4  12      155.47      178.54     15.96 o 
   0   4  12       49.32       49.30     12.72 o 
   1   4  12        0.93      -11.70     10.98 o 
   2   4  12        0.01      -11.06     10.81 o 
   3   4  12        6.65       18.61     13.43 o 
   4   4  12        0.29       -2.31     12.63 o 
 -10   5  12       94.80       95.85     31.50 o 
  -9   5  12       35.86       28.90     15.32 o 
  -8   5  12       94.59       85.77     16.07 o 
  -7   5  12      170.37      195.36     19.02 o 
  -6   5  12      111.59       84.97     13.68 o 
  -5   5  12      369.22      471.06     21.73 o 
  -4   5  12       48.53       14.67     10.97 o 
  -3   5  12      695.41      856.48     34.46 o 
  -2   5  12      101.26       50.38     13.76 o 
  -1   5  12      442.33      551.28     32.81 o 
   0   5  12       52.41        7.42     11.45 o 
   1   5  12      113.73      131.37     15.73 o 
   2   5  12        0.03       24.81     12.70 o 
   3   5  12       25.17       30.21     13.93 o 
   4   5  12       35.87       70.72     15.78 o 
 -10   6  12        1.35       -3.56     17.54 o 
  -9   6  12       59.52       36.64     21.14 o 
  -8   6  12        0.41       14.00     14.46 o 
  -7   6  12      136.32       95.46     15.95 o 
  -6   6  12        2.05      -15.77     10.51 o 
  -5   6  12      174.52      142.09     16.47 o 
  -4   6  12       13.39      -13.68     11.74 o 
  -3   6  12      191.27      154.88     16.47 o 
  -2   6  12        3.80       -8.15     11.97 o 
  -1   6  12       20.86       16.62     12.97 o 
   0   6  12       37.57       26.61     12.46 o 
   1   6  12        3.34      -13.97     12.03 o 
   2   6  12       52.14       41.72     13.43 o 
   3   6  12        3.56        0.75     12.80 o 
   4   6  12       17.90        4.32     13.27 o 
 -10   7  12       40.46       35.17     16.53 o 
  -9   7  12       52.61       64.05     17.17 o 
  -8   7  12       59.45       57.23     16.18 o 
  -7   7  12       37.18       24.13     14.83 o 
  -6   7  12        0.04      -13.53     14.06 o 
  -5   7  12      261.57      350.43     22.03 o 
  -4   7  12       41.26       25.75     13.41 o 
  -3   7  12       76.47      111.87     14.03 o 
  -2   7  12        9.09       13.81     11.63 o 
  -1   7  12      173.88      246.36     24.20 o 
   0   7  12        0.05       19.36     12.18 o 
   1   7  12       43.21       49.20     13.74 o 
   2   7  12       12.76       13.85     12.87 o 
   3   7  12       24.58       20.58     13.19 o 
  -9   8  12       58.79       30.02     15.94 o 
  -8   8  12        8.60      -10.36     15.89 o 
  -7   8  12       67.74       33.60     17.05 o 
  -6   8  12      112.81      132.61     21.02 o 
  -5   8  12      159.71       99.74     19.12 o 
  -4   8  12      101.71      127.70     16.17 o 
  -3   8  12       56.15        5.14     12.40 o 
  -2   8  12      230.08      226.11     17.41 o 
  -1   8  12       67.85       24.41     12.46 o 
   0   8  12      129.12      139.93     21.88 o 
   1   8  12       26.19        9.80     14.16 o 
   2   8  12       29.61       30.93     13.69 o 
   3   8  12        1.39       17.46     13.36 o 
  -9   9  12       29.82       24.12     17.03 o 
  -8   9  12        2.34      -20.80     13.86 o 
  -7   9  12        4.84       14.96     16.70 o 
  -6   9  12       42.29       34.55     16.77 o 
  -5   9  12       19.78       29.70     21.66 o 
  -4   9  12       28.03       30.71     13.56 o 
  -3   9  12        6.63       10.43     12.90 o 
  -2   9  12       32.98        3.05     12.47 o 
  -1   9  12        4.39       11.65     12.04 o 
   0   9  12       17.06       15.80     14.27 o 
   1   9  12        0.38      -10.46     12.63 o 
   2   9  12       15.37       13.54     14.89 o 
  -8  10  12       33.71       41.37     17.77 o 
  -7  10  12       60.49       37.74     17.57 o 
  -6  10  12       25.90       71.80     18.80 o 
  -5  10  12        0.11      -11.49     15.37 o 
  -4  10  12      225.93      287.53     26.06 o 
  -3  10  12       25.70       11.41     18.27 o 
  -2  10  12      104.55      162.53     18.03 o 
  -1  10  12        1.03        6.98     12.00 o 
   0  10  12      158.28      162.68     17.18 o 
   1  10  12        4.04       -9.31     11.83 o 
   2  10  12       13.44        9.87     13.43 o 
  -7  11  12       39.03       48.25     17.92 o 
  -6  11  12      125.63      125.16     21.84 o 
  -5  11  12       13.76       11.59     16.48 o 
  -4  11  12      117.07      110.52     28.52 o 
  -3  11  12        1.82       -9.24     13.96 o 
  -2  11  12       24.51       -1.26     13.54 o 
  -1  11  12       19.15       -8.52     13.16 o 
   0  11  12        0.98        4.35     12.14 o 
   1  11  12       94.61      102.68     18.20 o 
  -6  12  12        5.79       19.93     16.68 o 
  -5  12  12       11.17       22.61     17.74 o 
  -4  12  12       48.66      100.53     20.75 o 
  -3  12  12        9.17       -9.69     15.82 o 
  -2  12  12       48.10       81.42     16.06 o 
  -1  12  12        3.82       16.84     14.66 o 
 -10   1  13        3.27       46.60     26.06 o 
  -9   1  13       80.64      107.24     23.87 o 
  -8   1  13       30.19       36.24     16.44 o 
  -7   1  13       27.13       24.06     14.52 o 
  -6   1  13      346.01      539.29     27.08 o 
  -5   1  13      405.60      330.13     19.14 o 
  -4   1  13       52.07       14.58     10.38 o 
  -3   1  13      407.84      513.48     20.93 o 
  -2   1  13      921.70     1024.63     27.23 o 
  -1   1  13       69.36       36.55     12.37 o 
   0   1  13       86.78      112.96     14.56 o 
   1   1  13       16.60       38.10     12.71 o 
   2   1  13      118.61      129.56     18.22 o 
   3   1  13        2.28       39.50     15.86 o 
 -10   2  13       60.93       81.23     38.99 o 
  -9   2  13        3.58        7.77     17.79 o 
  -8   2  13       42.00       61.54     18.66 o 
  -7   2  13      132.00      146.07     17.18 o 
  -6   2  13      322.18      331.32     27.09 o 
  -5   2  13        0.97       -4.72     13.23 o 
  -4   2  13       84.14       69.41     11.97 o 
  -3   2  13        5.34      -14.65      9.77 o 
  -2   2  13        0.26        2.68     10.86 o 
  -1   2  13      111.39      134.86     15.11 o 
   0   2  13        7.49       11.34     11.58 o 
   1   2  13       31.77        7.04     11.77 o 
   2   2  13        5.09       15.11     12.95 o 
   3   2  13       49.14       67.51     16.83 o 
 -10   3  13        3.99       14.46     22.07 o 
  -9   3  13        2.70      -14.40     19.85 o 
  -8   3  13       66.29       71.90     15.86 o 
  -7   3  13       27.08       58.65     17.31 o 
  -6   3  13       56.02       90.90     15.54 o 
  -5   3  13        2.81       -4.88     13.09 o 
  -4   3  13      100.20      151.67     17.28 o 
  -3   3  13        2.42       19.17     11.32 o 
  -2   3  13       22.27       12.81     11.47 o 
  -1   3  13       26.94       35.86     12.26 o 
   0   3  13       74.09       44.46     12.95 o 
   1   3  13        0.82        4.41     11.83 o 
   2   3  13        7.66        2.75     12.30 o 
   3   3  13       13.58       32.56     14.26 o 
  -9   4  13       19.06       17.89     18.22 o 
  -8   4  13      142.15      131.70     17.94 o 
  -7   4  13       62.54       67.18     15.75 o 
  -6   4  13      168.05      149.78     15.20 o 
  -5   4  13      122.74      212.99     19.35 o 
  -4   4  13      160.88      119.87     16.78 o 
  -3   4  13       88.91      126.51     16.52 o 
  -2   4  13       13.64       -5.62     10.80 o 
  -1   4  13      180.15      226.14     17.94 o 
   0   4  13        5.02      -13.78     11.01 o 
   1   4  13      115.32      129.14     16.18 o 
   2   4  13        3.50      -10.09     11.85 o 
   3   4  13       16.39       16.56     16.76 o 
  -9   5  13       11.94       16.67     14.44 o 
  -8   5  13        3.51       -4.94     13.43 o 
  -7   5  13       31.43       25.41     13.91 o 
  -6   5  13       13.05        7.20     12.64 o 
  -5   5  13       29.83       15.63     13.11 o 
  -4   5  13        8.37       19.31     12.94 o 
  -3   5  13       14.39      -16.11     13.73 o 
  -2   5  13        0.06      -12.75     12.02 o 
  -1   5  13        6.13       -1.88     11.73 o 
   0   5  13        0.52       -7.59     12.92 o 
   1   5  13        0.29       -0.86     11.78 o 
   2   5  13       28.34        9.47     12.73 o 
  -9   6  13       23.10       42.38     16.01 o 
  -8   6  13       51.36       64.02     16.42 o 
  -7   6  13       70.25      102.27     19.36 o 
  -6   6  13       60.12       30.40     16.05 o 
  -5   6  13      116.90      182.88     18.52 o 
  -4   6  13       49.45       46.73     14.09 o 
  -3   6  13       78.37      149.80     15.77 o 
  -2   6  13        0.06       -0.12     15.76 o 
  -1   6  13      166.12      231.66     23.31 o 
   0   6  13       11.29      -16.15     10.77 o 
   1   6  13       22.99       39.75     13.94 o 
   2   6  13        7.06       24.75     13.31 o 
  -8   7  13        3.43      -16.44     16.05 o 
  -7   7  13       52.26       12.35     15.26 o 
  -6   7  13       18.89       11.53     18.08 o 
  -5   7  13       66.58       44.43     14.08 o 
  -4   7  13       44.55       59.41     14.73 o 
  -3   7  13       50.25        9.69     13.22 o 
  -2   7  13       43.94       41.45     15.10 o 
  -1   7  13       15.18       -7.75     13.46 o 
   0   7  13       51.38       49.31     14.12 o 
   1   7  13        4.09      -11.55     12.50 o 
   2   7  13       31.93       32.83     13.82 o 
  -8   8  13        0.99       -9.55     15.38 o 
  -7   8  13       16.79       24.45     16.80 o 
  -6   8  13        4.69      -16.74     15.11 o 
  -5   8  13       50.93       79.34     18.81 o 
  -4   8  13        2.28       12.29     13.05 o 
  -3   8  13       35.98       46.68     14.87 o 
  -2   8  13        3.35       -1.46     11.41 o 
  -1   8  13       12.00        8.70     14.12 o 
   0   8  13        8.94       19.60     14.26 o 
   1   8  13        4.33       26.35     14.85 o 
  -7   9  13       19.72       15.83     18.33 o 
  -6   9  13       81.78      113.13     40.90 o 
  -5   9  13       49.98        3.56     21.45 o 
  -4   9  13       74.37      148.54     33.50 o 
  -3   9  13       15.84       14.71     13.81 o 
  -2   9  13      112.17      136.94     17.92 o 
  -1   9  13       11.92       23.20     15.60 o 
   0   9  13       70.28       73.62     15.04 o 
  -6  10  13       10.43      -13.11     16.30 o 
  -5  10  13        0.00       -6.98     15.21 o 
  -4  10  13       29.37        0.02     15.70 o 
  -3  10  13        1.48       -7.49     12.71 o 
  -2  10  13       42.96       39.46     22.14 o 
  -1  10  13        2.95       12.81     13.77 o 
  -8   0  14       86.40      101.14     25.40 o 
  -7   0  14      146.64      113.31     38.51 o 
  -6   0  14       58.53      126.23     25.58 o 
  -5   0  14       53.50       31.80     16.50 o 
  -4   0  14       63.17       97.42     19.10 o 
  -3   0  14        2.84       21.66     16.51 o 
  -2   0  14      421.27      477.69     30.20 o 
  -1   0  14       94.65       60.71     21.81 o 
   0   0  14       51.97       54.38     21.98 o 
   1   0  14        1.74      -18.99     16.81 o 
  -9   1  14       13.31       17.29     21.01 o 
  -8   1  14       11.69       -1.61     20.65 o 
  -7   1  14       56.19       64.11     16.73 o 
  -6   1  14       16.97       10.50     14.19 o 
  -5   1  14       61.80       76.49     14.54 o 
  -4   1  14      147.65      142.90     14.28 o 
  -3   1  14       19.60       12.99     11.91 o 
  -2   1  14        0.46        5.53     12.17 o 
  -1   1  14        0.81       14.17     12.00 o 
   0   1  14        0.98       -3.67     18.15 o 
   1   1  14        2.66      -15.07     12.44 o 
  -8   2  14      125.96      180.76     24.19 o 
  -7   2  14       60.38       74.03     19.07 o 
  -6   2  14       88.54      137.16     18.54 o 
  -5   2  14       16.13       12.96     14.15 o 
  -4   2  14      232.77      295.93     17.50 o 
  -3   2  14      111.26       96.39     18.97 o 
  -2   2  14       37.29       68.66     13.72 o 
  -1   2  14       16.91       12.90     12.07 o 
   0   2  14        1.13       13.86     12.35 o 
   1   2  14       37.28       48.21     15.50 o 
  -8   3  14       17.44        3.36     18.72 o 
  -7   3  14       81.38      151.58     20.03 o 
  -6   3  14      282.63      251.24     28.22 o 
  -5   3  14       42.13        6.99     13.44 o 
  -4   3  14       21.56       23.94     13.54 o 
  -3   3  14      186.09      203.76     20.01 o 
  -2   3  14       43.72       34.95     12.74 o 
  -1   3  14       32.78       48.01     13.05 o 
   0   3  14        3.41        2.54     12.03 o 
   1   3  14       18.84       30.42     13.25 o 
  -8   4  14        4.82        1.94     16.49 o 
  -7   4  14        5.94       22.75     14.66 o 
  -6   4  14        2.83        7.80     13.10 o 
  -5   4  14       28.24       14.60     19.28 o 
  -4   4  14       14.13       41.75     14.76 o 
  -3   4  14       29.89       57.37     14.69 o 
  -2   4  14       40.80       59.69     13.66 o 
  -1   4  14        5.00       12.83     12.02 o 
   0   4  14       24.18       27.23     13.26 o 
   1   4  14        0.67        1.16     12.28 o 
  -8   5  14       15.47        0.55     15.89 o 
  -7   5  14       57.18       90.67     19.65 o 
  -6   5  14       45.93       42.58     14.24 o 
  -5   5  14       98.03      156.09     22.11 o 
  -4   5  14       79.96       82.24     22.32 o 
  -3   5  14       22.82       53.00     19.11 o 
  -2   5  14        0.06        3.60     13.18 o 
  -1   5  14       93.37      142.61     16.33 o 
   0   5  14        5.16      -16.70     11.42 o 
  -7   6  14       38.94        9.17     22.12 o 
  -6   6  14        3.22        7.56     16.79 o 
  -5   6  14       39.61       28.40     14.65 o 
  -4   6  14       16.84       45.39     14.62 o 
  -3   6  14       75.54       55.15     17.53 o 
  -2   6  14        0.17       -3.54     12.80 o 
  -1   6  14        4.21       -6.74     11.91 o 
   0   6  14       16.41       -6.08     13.43 o 
  -6   7  14        0.04       -3.95     15.80 o 
  -5   7  14       83.72      145.52     18.50 o 
  -4   7  14       20.25       17.13     13.52 o 
  -3   7  14        8.34       18.28     16.02 o 
  -2   7  14        4.20      110.74     59.02 o 
  -1   7  14       24.20       54.43     16.49 o 
  -5   8  14       62.48       17.89     24.07 o 
  -4   8  14       11.36       17.51     13.99 o 
  -3   8  14        5.51        7.42     13.81 o 
  -2   8  14       53.51       77.88     25.18 o 
  -6   1  15       14.50       23.63     19.00 o 
  -5   1  15       51.18       55.29     18.21 o 
  -4   1  15        8.74       47.36     13.34 o 
  -3   1  15        0.87       12.58     12.46 o 
  -2   1  15       79.18      110.66     17.52 o 
  -6   2  15       21.27       13.05     14.74 o 
  -5   2  15       11.86        9.84     13.78 o 
  -4   2  15        4.54      -17.12     13.00 o 
  -3   2  15       33.14       52.54     13.95 o 
  -2   2  15       16.25       23.09     12.86 o 
  -6   3  15        0.91       15.05     14.08 o 
  -5   3  15       13.73       38.09     14.93 o 
  -4   3  15      148.44      231.91     24.76 o 
  -3   3  15       59.86       48.65     14.36 o 
  -2   3  15        1.44        3.94     12.30 o 
  -5   4  15       30.58        9.77     14.15 o 
  -4   4  15       52.11       67.97     16.63 o 
  -3   4  15      181.64      241.32     21.84 o 
                                                 
